# Supplementary material for: A novel signature constructed by ferroptosis-associated genes (FAGs) for the prediction of prognosis in bladder urothelial carcinoma (BLCA) and associated with immune infiltration
Source: Cancer Cell Int. 2021 Aug 6;21:414. doi: 10.1186/s12935-021-02096-3 (PMC8349026; doi:10.1186/s12935-021-02096-3)
Supplement: Supplementary file 19 — Additional file 19. The raw data 1 of QRT-PCR results by setting β-actin as an internal control. [file 12935_2021_2096_MOESM19_ESM.xls]

## Sheet: Results
Block Type	96well
Chemistry	SYBR_GREEN
Experiment File Name	C:\Users\Administrator\Desktop\2021-06-27.eds
Experiment Run End Time	2021-06-27 05:12:00 AM SGT
Instrument Type	steponeplus
Passive Reference
Well	Sample Name	Target Name	Task	Reporter	Quencher	RQ	RQ Min	RQ Max	Cт	Cт Mean	Cт SD	ΔCт	ΔCт Mean	ΔCт SE	HK Control ΔCт Mean	HK Control ΔCт SE	ΔΔCт	Automatic Ct Threshold	Ct Threshold	Automatic Baseline	Baseline Start	Baseline End	Efficiency	Tm1	Tm2	Tm3	Comments	HIGHSD	MTP
A1	J82-1	TFRC	UNKNOWN	SYBR	None	757.96	409.938	1401.44	5.62316	5.08286	0.514034		0.268819	0.319372			-9.56598	TRUE	5271.05	TRUE	1	2	1	82.1586				Y	N
A2	J82-1	TFRC	UNKNOWN	SYBR	None	757.96	409.938	1401.44	5.0255	5.08286	0.514034		0.268819	0.319372			-9.56598	TRUE	5271.05	TRUE	1	2	1	82.3077				Y	N
A3	J82-1	TFRC	UNKNOWN	SYBR	None	757.96	409.938	1401.44	4.5999	5.08286	0.514034		0.268819	0.319372			-9.56598	TRUE	5271.05	TRUE	1	2	1	82.7618				Y	N
A4	J82-1	CRYAB	UNKNOWN	SYBR	None	926.541	624.379	1374.93	5.20612	5.08964	0.290564		0.275603	0.205094			-9.85571	TRUE	7054.4	TRUE	1	2	1	85.5934	77.9928			N	Y
A5	J82-1	CRYAB	UNKNOWN	SYBR	None	926.541	624.379	1374.93	5.30389	5.08964	0.290564		0.275603	0.205094			-9.85571	TRUE	7054.4	TRUE	1	2	1	85.4523	76.956			N	Y
A6	J82-1	CRYAB	UNKNOWN	SYBR	None	926.541	624.379	1374.93	4.75891	5.08964	0.290564		0.275603	0.205094			-9.85571	TRUE	7054.4	TRUE	1	2	1	85.4523				N	N
A7	J82-1	SQLE	UNKNOWN	SYBR	None	64.5791	50.2172	83.0483	5.72028	5.65108	0.09739		0.83704	0.130701			-6.013	TRUE	8868.77	TRUE	1	2	1	89.4741				N	N
A8	J82-1	SQLE	UNKNOWN	SYBR	None	64.5791	50.2172	83.0483	5.69324	5.65108	0.09739		0.83704	0.130701			-6.013	TRUE	8868.77	TRUE	1	2	1	89.4741				N	N
A9	J82-1	SQLE	UNKNOWN	SYBR	None	64.5791	50.2172	83.0483	5.53971	5.65108	0.09739		0.83704	0.130701			-6.013	TRUE	8868.77	TRUE	1	2	1	89.3135				N	N
A10	J82-1	G6PD	UNKNOWN	SYBR	None	97.7124	71.9964	132.614	5.20108	5.02644	0.183825		0.212398	0.158698			-6.61047	TRUE	7460.53	TRUE	1	2	1	87.0775				N	N
A11	J82-1	G6PD	UNKNOWN	SYBR	None	97.7124	71.9964	132.614	4.83463	5.02644	0.183825		0.212398	0.158698			-6.61047	TRUE	7460.53	TRUE	1	2	1	87.0855				N	N
A12	J82-1	G6PD	UNKNOWN	SYBR	None	97.7124	71.9964	132.614	5.04359	5.02644	0.183825		0.212398	0.158698			-6.61047	TRUE	7460.53	TRUE	1	2	1	87.0855				N	N
B1	J82-2	TFRC	UNKNOWN	SYBR	None	699.895	320.38	1528.98	5.46422	4.93762	0.685637		0.383803	0.406043			-9.45099	TRUE	5271.05	TRUE	1	2	1	82.1586				Y	N
B2	J82-2	TFRC	UNKNOWN	SYBR	None	699.895	320.38	1528.98	5.18629	4.93762	0.685637		0.383803	0.406043			-9.45099	TRUE	5271.05	TRUE	1	2	1	82.0095				Y	N
B3	J82-2	TFRC	UNKNOWN	SYBR	None	699.895	320.38	1528.98	4.16234	4.93762	0.685637		0.383803	0.406043			-9.45099	TRUE	5271.05	TRUE	1	2	1	82.7618				Y	N
B4	J82-2	CRYAB	UNKNOWN	SYBR	None	941.379	663.742	1335.15	4.88059	4.8065	0.272767		0.252683	0.181582			-9.87863	TRUE	7054.4	TRUE	1	2	1	85.5934				N	N
B5	J82-2	CRYAB	UNKNOWN	SYBR	None	941.379	663.742	1335.15	5.03457	4.8065	0.272767		0.252683	0.181582			-9.87863	TRUE	7054.4	TRUE	1	2	1	85.4523				N	N
B6	J82-2	CRYAB	UNKNOWN	SYBR	None	941.379	663.742	1335.15	4.50434	4.8065	0.272767		0.252683	0.181582			-9.87863	TRUE	7054.4	TRUE	1	2	1	85.4523				N	N
B7	J82-2	SQLE	UNKNOWN	SYBR	None	88.9437	69.5048	113.819	5.04203	4.92903	0.157313		0.375214	0.128143			-6.47482	TRUE	8868.77	TRUE	1	2	1	89.4741				N	N
B8	J82-2	SQLE	UNKNOWN	SYBR	None	88.9437	69.5048	113.819	4.9957	4.92903	0.157313		0.375214	0.128143			-6.47482	TRUE	8868.77	TRUE	1	2	1	89.4741				N	N
B9	J82-2	SQLE	UNKNOWN	SYBR	None	88.9437	69.5048	113.819	4.74936	4.92903	0.157313		0.375214	0.128143			-6.47482	TRUE	8868.77	TRUE	1	2	1	89.1645				N	N
B10	J82-2	G6PD	UNKNOWN	SYBR	None	113.417	89.2744	144.09	4.72151	4.55118	0.147968		-0.00263103	0.124377			-6.8255	TRUE	7460.53	TRUE	1	2	1	87.0775				N	N
B11	J82-2	G6PD	UNKNOWN	SYBR	None	113.417	89.2744	144.09	4.47769	4.55118	0.147968		-0.00263103	0.124377			-6.8255	TRUE	7460.53	TRUE	1	2	1	86.9364				N	N
B12	J82-2	G6PD	UNKNOWN	SYBR	None	113.417	89.2744	144.09	4.45435	4.55118	0.147968		-0.00263103	0.124377			-6.8255	TRUE	7460.53	TRUE	1	2	1	87.0855				N	N
C1	J82-3	TFRC	UNKNOWN	SYBR	None	998.654	703.742	1417.15	4.70156	4.43018	0.295912		-0.129044	0.181865			-9.96384	TRUE	5271.05	TRUE	1	2	1	82.4568				N	N
C2	J82-3	TFRC	UNKNOWN	SYBR	None	998.654	703.742	1417.15	4.4743	4.43018	0.295912		-0.129044	0.181865			-9.96384	TRUE	5271.05	TRUE	1	2	1	82.3077				N	N
C3	J82-3	TFRC	UNKNOWN	SYBR	None	998.654	703.742	1417.15	4.11469	4.43018	0.295912		-0.129044	0.181865			-9.96384	TRUE	5271.05	TRUE	1	2	1	82.6128				N	N
C4	J82-3	CRYAB	UNKNOWN	SYBR	None	1246.9	961.714	1616.66	4.64574	4.40641	0.20729		-0.152817	0.134944			-10.2841	TRUE	7054.4	TRUE	1	2	1	85.4444				N	N
C5	J82-3	CRYAB	UNKNOWN	SYBR	None	1246.9	961.714	1616.66	4.28966	4.40641	0.20729		-0.152817	0.134944			-10.2841	TRUE	7054.4	TRUE	1	2	1	85.3033	77.7013			N	Y
C6	J82-3	CRYAB	UNKNOWN	SYBR	None	1246.9	961.714	1616.66	4.28382	4.40641	0.20729		-0.152817	0.134944			-10.2841	TRUE	7054.4	TRUE	1	2	1	85.3033				N	N
C7	J82-3	SQLE	UNKNOWN	SYBR	None	90.8925	70.7443	116.779	5.04639	4.90317	0.198017		0.343946	0.13022			-6.50609	TRUE	8868.77	TRUE	1	2	1	89.325	80.5301			N	Y
C8	J82-3	SQLE	UNKNOWN	SYBR	None	90.8925	70.7443	116.779	4.98593	4.90317	0.198017		0.343946	0.13022			-6.50609	TRUE	8868.77	TRUE	1	2	1	89.325				N	N
C9	J82-3	SQLE	UNKNOWN	SYBR	None	90.8925	70.7443	116.779	4.6772	4.90317	0.198017		0.343946	0.13022			-6.50609	TRUE	8868.77	TRUE	1	2	1	89.1645				N	N
C10	J82-3	G6PD	UNKNOWN	SYBR	None	115.569	99.5599	134.152	4.61023	4.52948	0.0796775		-0.0297437	0.0774796			-6.85261	TRUE	7460.53	TRUE	1	2	1	87.0775				N	N
C11	J82-3	G6PD	UNKNOWN	SYBR	None	115.569	99.5599	134.152	4.45092	4.52948	0.0796775		-0.0297437	0.0774796			-6.85261	TRUE	7460.53	TRUE	1	2	1	86.9364				N	N
C12	J82-3	G6PD	UNKNOWN	SYBR	None	115.569	99.5599	134.152	4.52729	4.52948	0.0796775		-0.0297437	0.0774796			-6.85261	TRUE	7460.53	TRUE	1	2	1	86.9364				N	N
D1	SV-HUC1	TFRC	UNKNOWN	SYBR	None	1	0.619482	1.61425	28.3378	27.911	0.422883		9.8348	0.248831			0	TRUE	5271.05	TRUE	3	19	1	82.1586				N	N
D2	SV-HUC1	TFRC	UNKNOWN	SYBR	None	1	0.619482	1.61425	27.9031	27.911	0.422883		9.8348	0.248831			0	TRUE	5271.05	TRUE	3	19	1	82.1586				N	N
D3	SV-HUC1	TFRC	UNKNOWN	SYBR	None	1	0.619482	1.61425	27.4922	27.911	0.422883		9.8348	0.248831			0	TRUE	5271.05	TRUE	3	15	1	82.7618				N	N
D4	SV-HUC1	CRYAB	UNKNOWN	SYBR	None	1	0.795867	1.25649	28.2478	28.2076	0.187902		10.1313	0.118641			0	TRUE	7054.4	TRUE	3	20	1	85.4444				N	N
D5	SV-HUC1	CRYAB	UNKNOWN	SYBR	None	1	0.795867	1.25649	28.3721	28.2076	0.187902		10.1313	0.118641			0	TRUE	7054.4	TRUE	3	21	1	85.4523				N	N
D6	SV-HUC1	CRYAB	UNKNOWN	SYBR	None	1	0.795867	1.25649	28.0028	28.2076	0.187902		10.1313	0.118641			0	TRUE	7054.4	TRUE	3	15	1	85.3033				N	N
D7	SV-HUC1	SQLE	UNKNOWN	SYBR	None	1	0.692011	1.44506	25.2118	24.9263	0.320728		6.85004	0.1913			0	TRUE	8868.77	TRUE	3	15	1	89.0269	79.4867			N	Y
D8	SV-HUC1	SQLE	UNKNOWN	SYBR	None	1	0.692011	1.44506	24.9877	24.9263	0.320728		6.85004	0.1913			0	TRUE	8868.77	TRUE	3	12	1	89.1759	80.5301			N	Y
D9	SV-HUC1	SQLE	UNKNOWN	SYBR	None	1	0.692011	1.44506	24.5793	24.9263	0.320728		6.85004	0.1913			0	TRUE	8868.77	TRUE	3	15	1	89.1645	80.0713			N	Y
D10	SV-HUC1	G6PD	UNKNOWN	SYBR	None	1	0.552729	1.80921	25.503	24.8991	0.527079		6.82287	0.308076			0	TRUE	7460.53	TRUE	3	15	1	86.9284				Y	N
D11	SV-HUC1	G6PD	UNKNOWN	SYBR	None	1	0.552729	1.80921	24.6627	24.8991	0.527079		6.82287	0.308076			0	TRUE	7460.53	TRUE	3	14	1	86.9364				Y	N
D12	SV-HUC1	G6PD	UNKNOWN	SYBR	None	1	0.552729	1.80921	24.5316	24.8991	0.527079		6.82287	0.308076			0	TRUE	7460.53	TRUE	3	13	1	87.3837				Y	N
E1	SV-HUC2	TFRC	UNKNOWN	SYBR	None	3126.61	594.772	16436.1	7.83194	6.183	1.45974		-1.77559	0.862323			-11.6104	TRUE	5271.05	TRUE	1	2	1	82.3077				Y	N
E2	SV-HUC2	TFRC	UNKNOWN	SYBR	None	3126.61	594.772	16436.1	5.66121	6.183	1.45974		-1.77559	0.862323			-11.6104	TRUE	5271.05	TRUE	1	2	1	82.3077				Y	N
E3	SV-HUC2	TFRC	UNKNOWN	SYBR	None	3126.61	594.772	16436.1	5.05585	6.183	1.45974		-1.77559	0.862323			-11.6104	TRUE	5271.05	TRUE	1	2	1	82.6128				Y	N
E4	SV-HUC2	CRYAB	UNKNOWN	SYBR	None	939.24	203.626	4332.31	8.46707	8.21455	1.33911		0.255964	0.794387			-9.87535	TRUE	7054.4	TRUE	1	2	1	85.4444				Y	N
E5	SV-HUC2	CRYAB	UNKNOWN	SYBR	None	939.24	203.626	4332.31	6.76717	8.21455	1.33911		0.255964	0.794387			-9.87535	TRUE	7054.4	TRUE	1	2	1	85.3033				Y	N
E6	SV-HUC2	CRYAB	UNKNOWN	SYBR	None	939.24	203.626	4332.31	9.40942	8.21455	1.33911		0.255964	0.794387			-9.87535	TRUE	7054.4	TRUE	1	2	1	85.3033				Y	N
E7	SV-HUC2	SQLE	UNKNOWN	SYBR	None	41.5615	14.0346	123.078	10.1715	9.43145	0.92453		1.47286	0.564123			-5.37718	TRUE	8868.77	TRUE	1	2	1	89.1759				Y	N
E8	SV-HUC2	SQLE	UNKNOWN	SYBR	None	41.5615	14.0346	123.078	9.72774	9.43145	0.92453		1.47286	0.564123			-5.37718	TRUE	8868.77	TRUE	1	2	1	89.1759				Y	N
E9	SV-HUC2	SQLE	UNKNOWN	SYBR	None	41.5615	14.0346	123.078	8.39509	9.43145	0.92453		1.47286	0.564123			-5.37718	TRUE	8868.77	TRUE	1	2	1	89.3135				Y	N
E10	SV-HUC2	G6PD	UNKNOWN	SYBR	None	86.014	20.3037	364.387	9.8092	8.35496	1.2603		0.396368	0.750178			-6.4265	TRUE	7460.53	TRUE	1	2	1	86.9284				Y	N
E11	SV-HUC2	G6PD	UNKNOWN	SYBR	None	86.014	20.3037	364.387	7.67514	8.35496	1.2603		0.396368	0.750178			-6.4265	TRUE	7460.53	TRUE	1	2	1	86.7873				Y	N
E12	SV-HUC2	G6PD	UNKNOWN	SYBR	None	86.014	20.3037	364.387	7.58053	8.35496	1.2603		0.396368	0.750178			-6.4265	TRUE	7460.53	TRUE	1	2	1	86.9364				Y	N
F1	SV-HUC3	TFRC	UNKNOWN	SYBR	None	9.83136	5.53516	17.4621	27.1777	26.6281	0.501151		6.53741	0.298499			-3.29739	TRUE	5271.05	TRUE	3	7	1	82.3077				Y	N
F2	SV-HUC3	TFRC	UNKNOWN	SYBR	None	9.83136	5.53516	17.4621	26.1964	26.6281	0.501151		6.53741	0.298499			-3.29739	TRUE	5271.05	TRUE	1	2	1	82.1586				Y	N
F3	SV-HUC3	TFRC	UNKNOWN	SYBR	None	9.83136	5.53516	17.4621	26.5103	26.6281	0.501151		6.53741	0.298499			-3.29739	TRUE	5271.05	TRUE	3	13	1	82.6128				Y	N
F4	SV-HUC3	CRYAB	UNKNOWN	SYBR	None	8.08519	4.2884	15.2435	27.837	27.2068	0.556381		7.11603	0.329501			-3.01528	TRUE	7054.4	TRUE	3	14	1	85.4444				Y	N
F5	SV-HUC3	CRYAB	UNKNOWN	SYBR	None	8.08519	4.2884	15.2435	26.9998	27.2068	0.556381		7.11603	0.329501			-3.01528	TRUE	7054.4	TRUE	1	2	1	85.4523				Y	N
F6	SV-HUC3	CRYAB	UNKNOWN	SYBR	None	8.08519	4.2884	15.2435	26.7836	27.2068	0.556381		7.11603	0.329501			-3.01528	TRUE	7054.4	TRUE	1	2	1	85.4523				Y	N
F7	SV-HUC3	SQLE	UNKNOWN	SYBR	None	2.42455	1.87386	3.13706	25.8783	25.6631	0.193946		5.57232	0.133876			-1.27772	TRUE	8868.77	TRUE	1	2	1	89.1759				N	N
F8	SV-HUC3	SQLE	UNKNOWN	SYBR	None	2.42455	1.87386	3.13706	25.6089	25.6631	0.193946		5.57232	0.133876			-1.27772	TRUE	8868.77	TRUE	1	2	1	89.1759	80.232			N	Y
F9	SV-HUC3	SQLE	UNKNOWN	SYBR	None	2.42455	1.87386	3.13706	25.502	25.6631	0.193946		5.57232	0.133876			-1.27772	TRUE	8868.77	TRUE	1	2	1	89.1645				N	N
F10	SV-HUC3	G6PD	UNKNOWN	SYBR	None	2.01242	1.44564	2.80142	26.1434	25.9047	0.269219		5.81394	0.171884			-1.00893	TRUE	7460.53	TRUE	3	12	1	87.5247				N	N
F11	SV-HUC3	G6PD	UNKNOWN	SYBR	None	2.01242	1.44564	2.80142	25.6129	25.9047	0.269219		5.81394	0.171884			-1.00893	TRUE	7460.53	TRUE	1	2	1	87.2346				N	N
F12	SV-HUC3	G6PD	UNKNOWN	SYBR	None	2.01242	1.44564	2.80142	25.9578	25.9047	0.269219		5.81394	0.171884			-1.00893	TRUE	7460.53	TRUE	1	2	1	87.3837				N	N
G1	J82-1	actin	UNKNOWN	SYBR	None				5.05001	4.81404	0.204361							TRUE	8006.61	TRUE	1	2	1	88.8674				N	N
G2	J82-1	actin	UNKNOWN	SYBR	None				4.69538	4.81404	0.204361							TRUE	8006.61	TRUE	1	2	1	88.8674				N	N
G3	J82-1	actin	UNKNOWN	SYBR	None				4.69672	4.81404	0.204361							TRUE	8006.61	TRUE	1	2	1	89.1702				N	N
G4	J82-2	actin	UNKNOWN	SYBR	None				4.70403	4.55382	0.15657							TRUE	8006.61	TRUE	1	2	1	89.1702				N	N
G5	J82-2	actin	UNKNOWN	SYBR	None				4.56584	4.55382	0.15657							TRUE	8006.61	TRUE	1	2	1	89.1788				N	N
G6	J82-2	actin	UNKNOWN	SYBR	None				4.39158	4.55382	0.15657							TRUE	8006.61	TRUE	1	2	1	89.1788				N	N
G7	J82-3	actin	UNKNOWN	SYBR	None				4.56125	4.55923	0.107985							TRUE	8006.61	TRUE	1	2	1	88.8778				N	N
G8	J82-3	actin	UNKNOWN	SYBR	None				4.66619	4.55923	0.107985							TRUE	8006.61	TRUE	1	2	1	88.8778				N	N
G9	J82-3	actin	UNKNOWN	SYBR	None				4.45025	4.55923	0.107985							TRUE	8006.61	TRUE	1	2	1	89.0154				N	N
H1	SV-HUC1	actin	UNKNOWN	SYBR	None				18.1615	18.0762	0.0831884							TRUE	8006.61	TRUE	1	2	1	89.0165				N	N
H2	SV-HUC1	actin	UNKNOWN	SYBR	None				17.9953	18.0762	0.0831884							TRUE	8006.61	TRUE	1	2	1	88.8674				N	N
H3	SV-HUC1	actin	UNKNOWN	SYBR	None				18.072	18.0762	0.0831884							TRUE	8006.61	TRUE	3	5	1	89.1702				N	N
H4	SV-HUC2	actin	UNKNOWN	SYBR	None				8.18029	7.95859	0.316147							TRUE	8006.61	TRUE	1	2	1	89.1702				N	N
H5	SV-HUC2	actin	UNKNOWN	SYBR	None				8.09891	7.95859	0.316147							TRUE	8006.61	TRUE	1	2	1	89.1788				N	N
H6	SV-HUC2	actin	UNKNOWN	SYBR	None				7.59657	7.95859	0.316147							TRUE	8006.61	TRUE	1	2	1	89.1788				N	N
H7	SV-HUC3	actin	UNKNOWN	SYBR	None				20.2374	20.0907	0.127095							TRUE	8006.61	TRUE	1	2	1	88.8778				N	N
H8	SV-HUC3	actin	UNKNOWN	SYBR	None				20.0222	20.0907	0.127095							TRUE	8006.61	TRUE	1	2	1	88.8778				N	N
H9	SV-HUC3	actin	UNKNOWN	SYBR	None				20.0126	20.0907	0.127095							TRUE	8006.61	TRUE	1	2	1	89.1645				N	N
Analysis Type	Singleplex
Endogenous Control	actin
RQ Min/Max Confidence Level	95.0
Reference Sample	SV-HUC1

## Sheet: Raw Data
Block Type	96well
Chemistry	SYBR_GREEN
Experiment File Name	C:\Users\Administrator\Desktop\2021-06-27.eds
Experiment Run End Time	2021-06-27 05:12:00 AM SGT
Instrument Type	steponeplus
Passive Reference
Well	Cycle	BLUE	GREEN	YELLOW	RED
A1	1	-13725	-10595	-4416	-321
A2	1	-13540	-10449	-4287	-114
A3	1	-13542	-10172	-4587	-602
A4	1	-13509	-10368	-4667	-649
A5	1	-13301	-10171	-4142	-80
A6	1	-14923	-11213	-5895	-2328
A7	1	-13589	-10428	-4723	-888
A8	1	-13439	-10213	-4489	-531
A9	1	-13209	-10259	-4661	-889
A10	1	-14594	-11154	-6149	-2844
A11	1	-14570	-11222	-5594	-1867
A12	1	-13865	-10775	-5595	-2240
B1	1	-13448	-10245	-4016	318
B2	1	-15468	-11704	-4962	-467
B3	1	-14246	-10812	-4991	-1078
B4	1	-14461	-11000	-5587	-1850
B5	1	-13993	-10655	-4483	-233
B6	1	-15335	-11449	-5773	-1829
B7	1	-14184	-10688	-5228	-1480
B8	1	-12503	-9645	-3862	157
B9	1	-10954	-8403	-3222	367
B10	1	-14705	-11158	-5090	-1079
B11	1	-14223	-10935	-4956	-993
B12	1	-12436	-9762	-4275	-635
C1	1	-13774	-10502	-4632	-759
C2	1	-15373	-11641	-5018	-565
C3	1	-13155	-10137	-4052	50
C4	1	-13787	-10547	-3908	485
C5	1	-13664	-10131	-4089	215
C6	1	-15418	-11486	-6292	-2749
C7	1	-12807	-9898	-4655	-1030
C8	1	-13290	-10221	-4791	-1082
C9	1	-11116	-8935	-3780	-364
C10	1	-13778	-10587	-4933	-1132
C11	1	-14940	-11342	-4866	-541
C12	1	-12570	-9720	-4310	-729
D1	1	-14814	-11384	-5236	-1250
D2	1	-15421	-11681	-4853	-399
D3	1	-12878	-9803	-4184	-326
D4	1	-14576	-11021	-4133	328
D5	1	-13965	-10571	-4877	-1120
D6	1	-14074	-10312	-4667	-803
D7	1	-13442	-10369	-3662	736
D8	1	-12678	-9736	-3934	162
D9	1	-12029	-9480	-4163	-632
D10	1	-13828	-10474	-3815	640
D11	1	-15492	-11706	-5536	-1469
D12	1	-14055	-10863	-5219	-1628
E1	1	-15125	-11700	-5313	-1258
E2	1	-14468	-10902	-4326	129
E3	1	-14514	-11156	-5576	-1837
E4	1	-15273	-11522	-4951	-589
E5	1	-14377	-10851	-4962	-1025
E6	1	-15480	-11559	-4677	-56
E7	1	-13537	-10284	-4622	-575
E8	1	-13179	-10033	-4223	-106
E9	1	-12909	-10080	-4701	-1144
E10	1	-14784	-11333	-4998	-886
E11	1	-15184	-11673	-5281	-1090
E12	1	-14673	-11293	-5764	-2286
F1	1	-14405	-11207	-5292	-1365
F2	1	-15344	-11707	-4422	355
F3	1	-13608	-10401	-4456	-423
F4	1	-14709	-11065	-5023	-911
F5	1	-14927	-11258	-4848	-516
F6	1	-15455	-11419	-5690	-1762
F7	1	-13534	-10119	-4993	-1333
F8	1	-13659	-10448	-4373	-247
F9	1	-12597	-9777	-4094	-255
F10	1	-14432	-10916	-4888	-956
F11	1	-15208	-11583	-5393	-1362
F12	1	-13903	-10690	-5435	-1957
G1	1	-14212	-11059	-5147	-1257
G2	1	-15396	-11712	-5177	-753
G3	1	-13798	-10562	-4749	-745
G4	1	-13146	-10123	-4648	-892
G5	1	-14871	-11174	-5246	-1113
G6	1	-16477	-12078	-6170	-2101
G7	1	-15918	-11860	-5354	-1063
G8	1	-14437	-10812	-4590	-261
G9	1	-14375	-10984	-5024	-1108
G10	1	-17175	-13164	-12221	-11425
G11	1	-16841	-12903	-12017	-11096
G12	1	-12992	-9766	-8808	-7384
H1	1	-13616	-10634	-5208	-1690
H2	1	-13223	-10210	-4513	-680
H3	1	-13775	-10652	-5260	-1612
H4	1	-12836	-9929	-4713	-1174
H5	1	-15325	-11632	-6029	-2260
H6	1	-15375	-11623	-5888	-2129
H7	1	-14984	-11110	-5663	-1820
H8	1	-14254	-10827	-4932	-954
H9	1	-12537	-9758	-4327	-751
H10	1	-14928	-11750	-11045	-10655
H11	1	-16455	-12785	-11869	-11100
H12	1	-14060	-11063	-10327	-9677
A1	2	-13402	-10355	-4197	-65
A2	2	-13132	-10145	-4016	122
A3	2	-13011	-9796	-4283	-321
A4	2	-12947	-9959	-4332	-340
A5	2	-12746	-9739	-3847	185
A6	2	-14259	-10730	-5572	-2075
A7	2	-12958	-9986	-4410	-593
A8	2	-12792	-9740	-4172	-270
A9	2	-12514	-9758	-4342	-622
A10	2	-13903	-10653	-5836	-2566
A11	2	-13820	-10701	-5223	-1586
A12	2	-13175	-10317	-5232	-1941
B1	2	-13185	-10036	-3801	567
B2	2	-15220	-11485	-4803	-300
B3	2	-13773	-10484	-4810	-939
B4	2	-13984	-10655	-5330	-1621
B5	2	-13581	-10360	-4295	-102
B6	2	-14782	-11058	-5539	-1692
B7	2	-13594	-10239	-4951	-1237
B8	2	-11930	-9213	-3600	321
B9	2	-10169	-7747	-2740	753
B10	2	-14104	-10770	-4886	-917
B11	2	-13590	-10509	-4646	-776
B12	2	-11752	-9304	-3926	-369
C1	2	-13377	-10176	-4336	-460
C2	2	-14980	-11361	-4836	-405
C3	2	-12610	-9747	-3773	255
C4	2	-13246	-10152	-3674	628
C5	2	-12997	-9646	-3825	378
C6	2	-14735	-10980	-6006	-2573
C7	2	-12153	-9420	-4327	-783
C8	2	-12645	-9756	-4520	-867
C9	2	-10347	-8373	-3469	-112
C10	2	-13094	-10096	-4618	-887
C11	2	-14269	-10858	-4545	-294
C12	2	-11894	-9218	-3960	-446
D1	2	-14680	-11307	-5155	-1147
D2	2	-15324	-11623	-4778	-279
D3	2	-12772	-9736	-4082	-178
D4	2	-14518	-10972	-4124	348
D5	2	-13844	-10496	-4775	-996
D6	2	-14006	-10257	-4610	-783
D7	2	-13330	-10306	-3519	920
D8	2	-12604	-9696	-3888	201
D9	2	-11930	-9406	-4148	-572
D10	2	-13720	-10412	-3726	760
D11	2	-15366	-11635	-5395	-1314
D12	2	-13920	-10787	-5086	-1467
E1	2	-14795	-11443	-5115	-1049
E2	2	-13977	-10559	-4057	382
E3	2	-13910	-10703	-5316	-1648
E4	2	-14876	-11230	-4750	-440
E5	2	-13842	-10460	-4731	-867
E6	2	-15077	-11269	-4501	96
E7	2	-13022	-9902	-4312	-317
E8	2	-12696	-9664	-4030	-17
E9	2	-12333	-9653	-4465	-987
E10	2	-14299	-11010	-4760	-653
E11	2	-14648	-11290	-5012	-882
E12	2	-14118	-10933	-5511	-2079
F1	2	-14311	-11132	-5166	-1219
F2	2	-15268	-11630	-4346	471
F3	2	-13525	-10360	-4381	-341
F4	2	-14659	-11053	-5023	-885
F5	2	-14850	-11226	-4765	-444
F6	2	-15386	-11354	-5658	-1739
F7	2	-13447	-10061	-4909	-1238
F8	2	-13599	-10371	-4296	-176
F9	2	-12504	-9707	-4054	-191
F10	2	-14335	-10870	-4803	-807
F11	2	-15115	-11501	-5310	-1216
F12	2	-13811	-10638	-5328	-1839
G1	2	-13612	-10630	-4806	-987
G2	2	-14693	-11214	-4893	-537
G3	2	-13007	-9980	-4378	-444
G4	2	-12533	-9665	-4350	-632
G5	2	-14238	-10702	-4942	-908
G6	2	-15750	-11575	-5873	-1896
G7	2	-15249	-11398	-5052	-864
G8	2	-13751	-10336	-4264	32
G9	2	-13572	-10417	-4724	-915
G10	2	-17155	-13134	-12187	-11438
G11	2	-16822	-12896	-12014	-11107
G12	2	-12923	-9711	-8751	-7311
H1	2	-13518	-10567	-5156	-1606
H2	2	-13093	-10066	-4342	-464
H3	2	-13651	-10558	-5091	-1422
H4	2	-12289	-9518	-4388	-836
H5	2	-14789	-11224	-5740	-2004
H6	2	-14786	-11184	-5576	-1863
H7	2	-14868	-11056	-5570	-1675
H8	2	-14154	-10725	-4809	-773
H9	2	-12434	-9690	-4208	-608
H10	2	-14885	-11719	-11027	-10654
H11	2	-16416	-12756	-11845	-11095
H12	2	-13964	-11000	-10294	-9655
A1	3	-12765	-9885	-3970	61
A2	3	-12267	-9520	-3670	342
A3	3	-11840	-8928	-3811	-19
A4	3	-11710	-9042	-3854	-65
A5	3	-11540	-8868	-3335	495
A6	3	-12752	-9623	-4971	-1677
A7	3	-11608	-8994	-3838	-225
A8	3	-11407	-8743	-3610	76
A9	3	-11070	-8713	-3764	-279
A10	3	-12499	-9641	-5281	-2248
A11	3	-12242	-9580	-4607	-1201
A12	3	-11725	-9282	-4691	-1629
B1	3	-12681	-9683	-3619	674
B2	3	-14624	-11077	-4600	-201
B3	3	-12415	-9507	-4221	-568
B4	3	-12717	-9716	-4882	-1401
B5	3	-12398	-9499	-3827	214
B6	3	-13257	-9952	-4920	-1306
B7	3	-12070	-9140	-4343	-869
B8	3	-10363	-8083	-2976	698
B9	3	-8382	-6405	-1922	1339
B10	3	-12590	-9688	-4273	-565
B11	3	-11913	-9333	-4005	-350
B12	3	-10011	-8109	-3253	72
C1	3	-12509	-9581	-3996	-255
C2	3	-13972	-10623	-4377	-70
C3	3	-11200	-8763	-3164	667
C4	3	-11751	-9085	-3036	1097
C5	3	-11224	-8347	-3086	846
C6	3	-12937	-9675	-5278	-2145
C7	3	-10526	-8253	-3672	-376
C8	3	-10955	-8549	-3841	-463
C9	3	-8348	-6969	-2626	423
C10	3	-11470	-8925	-3918	-454
C11	3	-12552	-9643	-3829	140
C12	3	-10177	-8044	-3223	69
D1	3	-14631	-11257	-5104	-1059
D2	3	-15280	-11581	-4696	-169
D3	3	-12732	-9693	-4044	-146
D4	3	-14440	-10918	-3984	534
D5	3	-13809	-10454	-4763	-967
D6	3	-13951	-10217	-4562	-724
D7	3	-13281	-10272	-3470	979
D8	3	-12529	-9652	-3841	243
D9	3	-11843	-9346	-4046	-462
D10	3	-13663	-10360	-3676	800
D11	3	-15317	-11604	-5360	-1289
D12	3	-13866	-10717	-5008	-1377
E1	3	-14228	-11032	-4857	-867
E2	3	-13036	-9855	-3651	658
E3	3	-12707	-9838	-4785	-1311
E4	3	-14139	-10692	-4357	-83
E5	3	-12943	-9783	-4360	-607
E6	3	-14433	-10803	-4248	241
E7	3	-12207	-9302	-4004	-104
E8	3	-11766	-9003	-3628	267
E9	3	-11291	-8924	-4047	-672
E10	3	-13583	-10481	-4439	-465
E11	3	-13733	-10635	-4619	-609
E12	3	-13148	-10250	-5086	-1791
F1	3	-14257	-11105	-5085	-1117
F2	3	-15218	-11599	-4285	546
F3	3	-13484	-10314	-4357	-302
F4	3	-14602	-10985	-4914	-746
F5	3	-14805	-11190	-4717	-332
F6	3	-15322	-11323	-5581	-1671
F7	3	-13381	-10015	-4863	-1176
F8	3	-13539	-10317	-4260	-129
F9	3	-12416	-9675	-3992	-135
F10	3	-14297	-10812	-4761	-792
F11	3	-15077	-11469	-5242	-1154
F12	3	-13743	-10569	-5298	-1801
G1	3	-12130	-9544	-4224	-640
G2	3	-12909	-9924	-4139	-37
G3	3	-11151	-8610	-3620	17
G4	3	-10846	-8426	-3695	-261
G5	3	-12487	-9411	-4246	-423
G6	3	-13798	-10149	-5075	-1393
G7	3	-13463	-10086	-4317	-384
G8	3	-12062	-9103	-3569	439
G9	3	-11598	-8963	-3882	-372
G10	3	-17156	-13125	-12192	-11427
G11	3	-16824	-12881	-12007	-11102
G12	3	-12890	-9680	-8723	-7279
H1	3	-13461	-10546	-5111	-1563
H2	3	-13023	-10029	-4286	-388
H3	3	-13587	-10527	-5049	-1353
H4	3	-11345	-8830	-3985	-568
H5	3	-13867	-10556	-5304	-1726
H6	3	-13763	-10438	-5150	-1565
H7	3	-14829	-11007	-5509	-1605
H8	3	-14081	-10671	-4735	-683
H9	3	-12362	-9623	-4106	-505
H10	3	-14857	-11694	-11029	-10638
H11	3	-16412	-12753	-11845	-11084
H12	3	-13942	-10977	-10299	-9638
A1	4	-11498	-8987	-3468	420
A2	4	-10629	-8324	-3020	744
A3	4	-9810	-7431	-2975	476
A4	4	-9594	-7481	-3013	446
A5	4	-9516	-7350	-2534	1012
A6	4	-10203	-7772	-3944	-1085
A7	4	-9392	-7391	-2959	323
A8	4	-9163	-7093	-2700	619
A9	4	-8699	-7013	-2815	276
A10	4	-10205	-8007	-4380	-1706
A11	4	-9578	-7712	-3580	-562
A12	4	-9312	-7599	-3749	-1064
B1	4	-11413	-8768	-3098	1024
B2	4	-13071	-9973	-4007	158
B3	4	-9664	-7495	-3172	78
B4	4	-10173	-7855	-3900	-821
B5	4	-10098	-7799	-2890	767
B6	4	-10256	-7772	-3736	-591
B7	4	-9171	-7024	-3203	-199
B8	4	-7391	-5940	-1794	1405
B9	4	-5174	-4043	-586	2197
B10	4	-9727	-7659	-3203	87
B11	4	-8643	-7021	-2686	468
B12	4	-6730	-5822	-1998	821
C1	4	-10551	-8180	-3208	242
C2	4	-11709	-8981	-3532	449
C3	4	-8389	-6681	-2045	1387
C4	4	-8965	-7052	-1933	1766
C5	4	-7824	-5873	-1764	1638
C6	4	-9577	-7228	-3946	-1350
C7	4	-7561	-6114	-2529	301
C8	4	-7940	-6372	-2663	265
C9	4	-4898	-4518	-1285	1232
C10	4	-8490	-6809	-2790	229
C11	4	-9303	-7353	-2599	869
C12	4	-7039	-5835	-2005	783
D1	4	-14587	-11227	-5037	-1016
D2	4	-15238	-11563	-4665	-151
D3	4	-12673	-9670	-4015	-101
D4	4	-14378	-10870	-3889	646
D5	4	-13766	-10408	-4705	-929
D6	4	-13893	-10187	-4547	-697
D7	4	-13246	-10253	-3435	1005
D8	4	-12498	-9620	-3770	314
D9	4	-11797	-9303	-4018	-451
D10	4	-13620	-10320	-3605	891
D11	4	-15290	-11586	-5366	-1260
D12	4	-13806	-10680	-4972	-1333
E1	4	-13386	-10434	-4580	-708
E2	4	-11709	-8885	-3114	999
E3	4	-11084	-8629	-4160	-916
E4	4	-13105	-9931	-3911	220
E5	4	-11551	-8760	-3783	-274
E6	4	-13470	-10097	-3859	503
E7	4	-11087	-8494	-3520	175
E8	4	-10584	-8112	-3142	608
E9	4	-9910	-7932	-3479	-344
E10	4	-12562	-9763	-4009	-186
E11	4	-12494	-9756	-4152	-351
E12	4	-11869	-9369	-4605	-1493
F1	4	-14198	-11084	-5092	-1096
F2	4	-15185	-11576	-4249	554
F3	4	-13423	-10276	-4349	-289
F4	4	-14529	-10936	-4870	-710
F5	4	-14760	-11149	-4699	-332
F6	4	-15254	-11238	-5508	-1582
F7	4	-13303	-9964	-4801	-1118
F8	4	-13447	-10269	-4234	-84
F9	4	-12347	-9610	-3927	-69
F10	4	-14194	-10770	-4705	-703
F11	4	-15023	-11428	-5249	-1133
F12	4	-13707	-10554	-5281	-1820
G1	4	-9516	-7675	-3251	-52
G2	4	-9916	-7724	-2979	647
G3	4	-8155	-6408	-2411	747
G4	4	-7753	-6150	-2485	483
G5	4	-9225	-6980	-2938	352
G6	4	-10189	-7501	-3658	-539
G7	4	-10156	-7691	-2980	453
G8	4	-8922	-6845	-2328	1208
G9	4	-8138	-6468	-2541	425
G10	4	-17136	-13122	-12186	-11429
G11	4	-16824	-12899	-12013	-11096
G12	4	-12859	-9687	-8702	-7268
H1	4	-13404	-10491	-5064	-1524
H2	4	-12972	-9986	-4248	-366
H3	4	-13562	-10481	-5003	-1316
H4	4	-10099	-7900	-3476	-262
H5	4	-12571	-9604	-4804	-1415
H6	4	-12385	-9431	-4561	-1222
H7	4	-14756	-10953	-5474	-1588
H8	4	-14009	-10634	-4673	-638
H9	4	-12276	-9580	-4079	-454
H10	4	-14859	-11716	-11030	-10673
H11	4	-16423	-12744	-11850	-11111
H12	4	-13916	-10963	-10277	-9640
A1	5	-9818	-7749	-2749	856
A2	5	-8432	-6738	-2139	1283
A3	5	-7315	-5596	-2024	1044
A4	5	-7137	-5661	-2058	1003
A5	5	-7144	-5598	-1586	1579
A6	5	-7255	-5596	-2784	-367
A7	5	-6851	-5534	-1942	952
A8	5	-6603	-5212	-1685	1256
A9	5	-5964	-5057	-1748	940
A10	5	-7672	-6175	-3391	-1106
A11	5	-6575	-5598	-2426	121
A12	5	-6482	-5597	-2612	-379
B1	5	-9445	-7368	-2356	1446
B2	5	-10776	-8311	-3101	694
B3	5	-6123	-4916	-1813	898
B4	5	-7125	-5629	-2742	-165
B5	5	-7217	-5704	-1772	1434
B6	5	-6567	-5074	-2321	271
B7	5	-5633	-4446	-1809	651
B8	5	-3822	-3354	-396	2242
B9	5	-1361	-1282	967	3148
B10	5	-6293	-5246	-1888	829
B11	5	-4701	-4266	-1231	1312
B12	5	-2768	-3058	-477	1711
C1	5	-7680	-6132	-2063	986
C2	5	-8536	-6700	-2271	1188
C3	5	-4835	-4133	-706	2180
C4	5	-5669	-4642	-665	2557
C5	5	-3831	-3000	-213	2557
C6	5	-5606	-4334	-2422	-443
C7	5	-4214	-3726	-1238	1035
C8	5	-4517	-3886	-1312	1079
C9	5	-1011	-1747	204	2156
C10	5	-4948	-4308	-1404	1088
C11	5	-5274	-4530	-1059	1845
C12	5	-3357	-3292	-636	1585
D1	5	-14559	-11194	-4973	-905
D2	5	-15226	-11532	-4645	-153
D3	5	-12652	-9644	-3995	-82
D4	5	-14367	-10865	-3832	699
D5	5	-13699	-10373	-4655	-877
D6	5	-13882	-10147	-4521	-669
D7	5	-13210	-10215	-3358	1108
D8	5	-12464	-9601	-3764	343
D9	5	-11752	-9284	-4007	-410
D10	5	-13592	-10293	-3624	920
D11	5	-15216	-11534	-5292	-1204
D12	5	-13758	-10662	-4936	-1317
E1	5	-12445	-9749	-4159	-404
E2	5	-10257	-7829	-2546	1351
E3	5	-9359	-7372	-3455	-511
E4	5	-11984	-9122	-3431	576
E5	5	-10063	-7681	-3177	72
E6	5	-12509	-9395	-3519	639
E7	5	-9872	-7606	-2986	587
E8	5	-9368	-7244	-2650	890
E9	5	-8416	-6878	-2884	37
E10	5	-11557	-9023	-3623	42
E11	5	-11141	-8794	-3603	26
E12	5	-10502	-8368	-4040	-1156
F1	5	-14132	-11010	-5015	-1034
F2	5	-15094	-11500	-4179	638
F3	5	-13349	-10241	-4290	-251
F4	5	-14436	-10872	-4767	-606
F5	5	-14694	-11098	-4634	-299
F6	5	-15137	-11183	-5495	-1584
F7	5	-13205	-9887	-4753	-1104
F8	5	-13401	-10241	-4198	-71
F9	5	-12237	-9539	-3868	5
F10	5	-14145	-10695	-4641	-654
F11	5	-14932	-11366	-5155	-1051
F12	5	-13611	-10480	-5226	-1744
G1	5	-6383	-5442	-2012	708
G2	5	-6395	-5181	-1606	1492
G3	5	-4850	-3979	-1133	1530
G4	5	-4207	-3528	-1100	1260
G5	5	-5351	-4155	-1377	1281
G6	5	-6031	-4517	-2020	425
G7	5	-6366	-5004	-1574	1260
G8	5	-5323	-4241	-937	2018
G9	5	-4244	-3729	-1072	1277
G10	5	-17134	-13106	-12192	-11418
G11	5	-16802	-12891	-12010	-11106
G12	5	-12836	-9637	-8671	-7251
H1	5	-13341	-10460	-5023	-1470
H2	5	-12908	-9962	-4205	-319
H3	5	-13495	-10468	-4961	-1264
H4	5	-8767	-6936	-2938	55
H5	5	-11249	-8623	-4275	-1094
H6	5	-10950	-8355	-3982	-853
H7	5	-14682	-10922	-5458	-1550
H8	5	-13940	-10586	-4631	-591
H9	5	-12212	-9519	-4054	-457
H10	5	-14857	-11715	-11046	-10640
H11	5	-16412	-12745	-11849	-11107
H12	5	-13887	-10955	-10279	-9624
A1	6	-7959	-6425	-2036	1287
A2	6	-6162	-5083	-1297	1765
A3	6	-4800	-3774	-1083	1622
A4	6	-4721	-3903	-1095	1578
A5	6	-4880	-3945	-710	2102
A6	6	-4429	-3517	-1664	275
A7	6	-4382	-3747	-967	1542
A8	6	-4164	-3446	-733	1809
A9	6	-3358	-3170	-735	1561
A10	6	-5309	-4497	-2481	-545
A11	6	-3710	-3611	-1334	806
A12	6	-3807	-3760	-1610	245
B1	6	-7166	-5730	-1446	2056
B2	6	-8366	-6554	-2231	1157
B3	6	-2592	-2390	-473	1686
B4	6	-4208	-3519	-1664	498
B5	6	-4410	-3621	-667	2136
B6	6	-3080	-2571	-979	1052
B7	6	-2262	-2085	-552	1391
B8	6	-384	-894	903	3020
B9	6	2171	1256	2380	4024
B10	6	-2983	-2929	-657	1581
B11	6	-913	-1673	155	2124
B12	6	1016	-496	906	2566
C1	6	-4778	-4102	-1006	1554
C2	6	-5190	-4279	-980	1985
C3	6	-1309	-1601	635	2969
C4	6	-2490	-2377	544	3288
C5	6	-230	-399	1163	3340
C6	6	-2025	-1807	-1067	350
C7	6	-1026	-1443	-1	1810
C8	6	-1402	-1665	-123	1759
C9	6	2464	640	1470	2896
C10	6	-1678	-2037	-194	1765
C11	6	-1475	-1902	384	2685
C12	6	78	-964	635	2347
D1	6	-14550	-11218	-5058	-1033
D2	6	-15216	-11524	-4653	-158
D3	6	-12627	-9624	-3982	-63
D4	6	-14327	-10852	-3845	710
D5	6	-13707	-10393	-4660	-864
D6	6	-13868	-10150	-4542	-680
D7	6	-13196	-10194	-3366	1110
D8	6	-12458	-9594	-3749	361
D9	6	-11752	-9288	-4004	-412
D10	6	-13587	-10290	-3613	881
D11	6	-15217	-11534	-5310	-1232
D12	6	-13714	-10644	-4918	-1333
E1	6	-11553	-9122	-3829	-241
E2	6	-8860	-6811	-1990	1670
E3	6	-7738	-6222	-2855	-168
E4	6	-10930	-8356	-2959	873
E5	6	-8673	-6670	-2660	418
E6	6	-11582	-8726	-3178	823
E7	6	-8819	-6860	-2606	782
E8	6	-8248	-6443	-2221	1131
E9	6	-7150	-5927	-2334	356
E10	6	-10621	-8376	-3291	241
E11	6	-9903	-7965	-3131	294
E12	6	-9278	-7547	-3615	-920
F1	6	-14066	-10982	-4960	-963
F2	6	-15070	-11485	-4169	649
F3	6	-13309	-10180	-4266	-214
F4	6	-14408	-10839	-4740	-590
F5	6	-14649	-11052	-4628	-265
F6	6	-15073	-11134	-5454	-1533
F7	6	-13188	-9887	-4747	-1070
F8	6	-13336	-10192	-4148	-20
F9	6	-12188	-9526	-3849	-20
F10	6	-14075	-10662	-4658	-653
F11	6	-14867	-11321	-5125	-1035
F12	6	-13545	-10439	-5184	-1734
G1	6	-3497	-3359	-963	1295
G2	6	-3053	-2807	-311	2277
G3	6	-1863	-1802	10	2197
G4	6	-931	-1149	129	2030
G5	6	-1793	-1599	-18	2113
G6	6	-2308	-1859	-651	1230
G7	6	-2652	-2363	-119	2147
G8	6	-1930	-1816	396	2830
G9	6	-684	-1248	290	2107
G10	6	-17149	-13154	-12227	-11428
G11	6	-16842	-12910	-12026	-11104
G12	6	-12815	-9641	-8676	-7233
H1	6	-13339	-10456	-4971	-1426
H2	6	-12913	-9952	-4210	-299
H3	6	-13509	-10475	-4998	-1264
H4	6	-7583	-6038	-2485	354
H5	6	-10021	-7715	-3784	-780
H6	6	-9641	-7407	-3484	-565
H7	6	-14625	-10874	-5403	-1514
H8	6	-13865	-10522	-4620	-561
H9	6	-12162	-9481	-4003	-402
H10	6	-14875	-11728	-11037	-10659
H11	6	-16432	-12745	-11853	-11115
H12	6	-13886	-10947	-10274	-9649
A1	7	-5837	-4919	-1220	1808
A2	7	-3543	-3173	-271	2397
A3	7	-2126	-1821	-5	2260
A4	7	-2193	-2058	-95	2214
A5	7	-2481	-2222	228	2663
A6	7	-1623	-1531	-619	908
A7	7	-1852	-1929	33	2157
A8	7	-1625	-1662	267	2396
A9	7	-706	-1318	275	2168
A10	7	-2981	-2875	-1588	-39
A11	7	-823	-1629	-275	1383
A12	7	-1093	-1906	-610	841
B1	7	-4561	-3884	-469	2654
B2	7	-5477	-4501	-1121	1849
B3	7	1026	176	897	2503
B4	7	-1140	-1313	-485	1231
B5	7	-1567	-1553	452	2801
B6	7	319	-150	304	1820
B7	7	1054	282	728	2138
B8	7	2957	1483	2158	3765
B9	7	5554	3676	3699	4853
B10	7	273	-677	534	2232
B11	7	2889	905	1580	2973
B12	7	4731	2019	2258	3326
C1	7	-1534	-1828	181	2247
C2	7	-1621	-1727	355	2796
C3	7	2380	982	2017	3804
C4	7	749	-71	1780	4006
C5	7	3365	2115	2507	4138
C6	7	1344	585	176	1095
C7	7	2029	699	1149	2490
C8	7	1670	476	999	2431
C9	7	5895	2983	2763	3660
C10	7	1572	236	1026	2485
C11	7	2377	732	1812	3517
C12	7	3374	1265	1811	3038
D1	7	-14506	-11179	-5031	-984
D2	7	-15180	-11515	-4646	-154
D3	7	-12613	-9637	-3966	-81
D4	7	-14320	-10824	-3833	726
D5	7	-13707	-10380	-4644	-880
D6	7	-13853	-10119	-4509	-643
D7	7	-13139	-10163	-3317	1169
D8	7	-12449	-9565	-3730	388
D9	7	-11698	-9266	-3965	-390
D10	7	-13539	-10296	-3601	899
D11	7	-15172	-11524	-5285	-1186
D12	7	-13661	-10627	-4902	-1292
E1	7	-10664	-8476	-3475	-45
E2	7	-7473	-5795	-1434	2009
E3	7	-6105	-5029	-2226	234
E4	7	-9885	-7593	-2591	1077
E5	7	-7211	-5589	-2037	776
E6	7	-10575	-7997	-2774	1082
E7	7	-7669	-5992	-2096	1132
E8	7	-7107	-5601	-1747	1429
E9	7	-5842	-4977	-1821	668
E10	7	-9647	-7666	-2875	485
E11	7	-8601	-7034	-2593	640
E12	7	-7921	-6597	-3046	-547
F1	7	-13985	-10926	-4918	-907
F2	7	-14998	-11421	-4124	664
F3	7	-13218	-10130	-4202	-189
F4	7	-14314	-10798	-4729	-549
F5	7	-14580	-11000	-4580	-256
F6	7	-14984	-11059	-5391	-1506
F7	7	-13088	-9808	-4675	-1020
F8	7	-13279	-10151	-4140	1
F9	7	-12112	-9456	-3812	23
F10	7	-14010	-10594	-4589	-604
F11	7	-14773	-11253	-5065	-929
F12	7	-13466	-10386	-5141	-1661
G1	7	-470	-1243	203	1999
G2	7	246	-427	929	2989
G3	7	1145	326	1161	2887
G4	7	2337	1171	1426	2779
G5	7	1593	806	1271	2894
G6	7	1187	614	652	1982
G7	7	846	48	1178	2874
G8	7	1388	534	1622	3554
G9	7	2628	1028	1492	2785
G10	7	-17140	-13150	-12194	-11430
G11	7	-16823	-12903	-12026	-11119
G12	7	-12801	-9623	-8675	-7218
H1	7	-13290	-10420	-4957	-1401
H2	7	-12877	-9932	-4190	-300
H3	7	-13478	-10431	-4954	-1250
H4	7	-6330	-5143	-1946	679
H5	7	-8788	-6811	-3254	-469
H6	7	-8344	-6430	-2956	-236
H7	7	-14572	-10819	-5369	-1493
H8	7	-13803	-10466	-4575	-547
H9	7	-12080	-9426	-3986	-377
H10	7	-14858	-11727	-11053	-10670
H11	7	-16396	-12750	-11854	-11114
H12	7	-13890	-10965	-10259	-9630
A1	8	-4009	-3611	-490	2232
A2	8	-1339	-1625	552	2889
A3	8	80	-266	795	2762
A4	8	-206	-619	647	2653
A5	8	-555	-818	977	3118
A6	8	622	61	239	1385
A7	8	218	-489	792	2578
A8	8	410	-203	1021	2859
A9	8	1452	212	1094	2619
A10	8	-1155	-1597	-916	342
A11	8	1519	-11	592	1919
A12	8	1136	-377	199	1318
B1	8	-2411	-2372	335	3079
B2	8	-3065	-2803	-252	2371
B3	8	3822	2138	1890	3092
B4	8	1147	293	343	1712
B5	8	807	126	1341	3367
B6	8	2969	1663	1250	2352
B7	8	3609	2076	1622	2685
B8	8	5634	3328	3123	4316
B9	8	8215	5535	4734	5460
B10	8	2873	1075	1475	2783
B11	8	5834	2902	2595	3530
B12	8	7694	3958	3278	3947
C1	8	1383	242	1368	3006
C2	8	1332	347	1460	3400
C3	8	5316	3075	3120	4443
C4	8	3302	1732	2734	4573
C5	8	6008	3973	3445	4697
C6	8	3856	2298	1051	1551
C7	8	4481	2372	2040	3027
C8	8	4034	2130	1844	2904
C9	8	8433	4698	3631	4132
C10	8	4120	1963	1981	3046
C11	8	5504	2844	2963	4201
C12	8	5978	2981	2727	3563
D1	8	-14486	-11175	-4976	-924
D2	8	-15175	-11506	-4657	-172
D3	8	-12613	-9614	-3945	-42
D4	8	-14299	-10822	-3801	760
D5	8	-13691	-10371	-4685	-895
D6	8	-13841	-10126	-4502	-658
D7	8	-13189	-10193	-3369	1064
D8	8	-12442	-9601	-3727	365
D9	8	-11709	-9246	-3950	-362
D10	8	-13523	-10272	-3565	917
D11	8	-15147	-11486	-5244	-1158
D12	8	-13651	-10608	-4894	-1287
E1	8	-9895	-7937	-3188	143
E2	8	-6197	-4919	-947	2335
E3	8	-4749	-4045	-1703	535
E4	8	-8983	-6943	-2228	1339
E5	8	-5978	-4728	-1541	1097
E6	8	-9802	-7423	-2515	1221
E7	8	-6846	-5396	-1772	1319
E8	8	-6218	-4947	-1427	1583
E9	8	-4754	-4221	-1422	901
E10	8	-8846	-7087	-2555	691
E11	8	-7559	-6320	-2225	844
E12	8	-6883	-5855	-2673	-347
F1	8	-13976	-10941	-4954	-998
F2	8	-14937	-11404	-4119	708
F3	8	-13177	-10092	-4232	-192
F4	8	-14274	-10769	-4684	-530
F5	8	-14543	-10998	-4572	-237
F6	8	-14932	-11033	-5386	-1484
F7	8	-13054	-9779	-4653	-1004
F8	8	-13226	-10123	-4118	-33
F9	8	-12049	-9385	-3772	58
F10	8	-13925	-10555	-4527	-567
F11	8	-14739	-11239	-5058	-952
F12	8	-13419	-10363	-5140	-1689
G1	8	1951	437	1091	2515
G2	8	2873	1392	1878	3571
G3	8	3377	1929	1965	3348
G4	8	4695	2850	2249	3264
G5	8	4148	2639	2201	3445
G6	8	3859	2456	1614	2530
G7	8	3746	2068	2275	3576
G8	8	3973	2315	2573	4129
G9	8	5116	2721	2383	3311
G10	8	-17148	-13147	-12210	-11445
G11	8	-16819	-12907	-12033	-11141
G12	8	-12789	-9614	-8646	-7232
H1	8	-13274	-10410	-4934	-1361
H2	8	-12873	-9940	-4181	-307
H3	8	-13445	-10426	-4961	-1237
H4	8	-5346	-4414	-1574	895
H5	8	-7767	-6053	-2867	-231
H6	8	-7223	-5654	-2510	27
H7	8	-14483	-10779	-5339	-1469
H8	8	-13740	-10421	-4545	-507
H9	8	-12011	-9395	-3963	-347
H10	8	-14877	-11713	-11023	-10668
H11	8	-16415	-12763	-11877	-11128
H12	8	-13884	-10946	-10265	-9623
A1	9	-2198	-2336	200	2632
A2	9	786	-69	1361	3355
A3	9	2140	1188	1561	3220
A4	9	1658	710	1365	3072
A5	9	1255	493	1643	3498
A6	9	2710	1511	998	1853
A7	9	2073	823	1467	2995
A8	9	2254	1087	1720	3277
A9	9	3359	1516	1798	3010
A10	9	536	-455	-305	677
A11	9	3662	1425	1375	2361
A12	9	3187	1000	980	1776
B1	9	-308	-910	1095	3527
B2	9	-762	-1165	613	2852
B3	9	6440	3939	2830	3639
B4	9	3208	1736	1064	2113
B5	9	2936	1638	2145	3833
B6	9	5311	3291	2061	2835
B7	9	5853	3627	2439	3140
B8	9	7912	4896	3937	4785
B9	9	10683	7264	5687	6080
B10	9	5278	2686	2306	3256
B11	9	8577	4707	3568	4129
B12	9	10380	5724	4211	4459
C1	9	4021	2050	2335	3568
C2	9	4196	2342	2501	4073
C3	9	7961	4894	4044	4984
C4	9	5665	3395	3570	5075
C5	9	8438	5645	4319	5203
C6	9	6117	3824	1829	2020
C7	9	6530	3782	2789	3440
C8	9	6125	3561	2589	3348
C9	9	10718	6245	4447	4615
C10	9	6391	3498	2768	3501
C11	9	8192	4644	3846	4679
C12	9	8255	4447	3483	3997
D1	9	-14489	-11169	-4945	-892
D2	9	-15169	-11481	-4637	-161
D3	9	-12587	-9615	-3982	-78
D4	9	-14322	-10824	-3832	711
D5	9	-13691	-10374	-4693	-890
D6	9	-13831	-10120	-4514	-645
D7	9	-13162	-10171	-3384	1097
D8	9	-12421	-9583	-3751	344
D9	9	-11666	-9263	-4001	-428
D10	9	-13507	-10278	-3557	913
D11	9	-15120	-11484	-5250	-1185
D12	9	-13627	-10585	-4918	-1294
E1	9	-9153	-7404	-2878	339
E2	9	-5072	-4109	-534	2561
E3	9	-3461	-3130	-1226	823
E4	9	-8164	-6337	-1927	1478
E5	9	-4839	-3897	-1124	1349
E6	9	-8982	-6826	-2177	1416
E7	9	-5984	-4806	-1452	1498
E8	9	-5317	-4327	-1098	1775
E9	9	-3716	-3494	-1022	1119
E10	9	-8121	-6594	-2325	798
E11	9	-6524	-5578	-1823	1101
E12	9	-5861	-5148	-2315	-137
F1	9	-13904	-10891	-4896	-892
F2	9	-14905	-11368	-4147	632
F3	9	-13118	-10070	-4191	-191
F4	9	-14254	-10752	-4688	-535
F5	9	-14492	-10951	-4554	-220
F6	9	-14840	-10966	-5339	-1469
F7	9	-13013	-9775	-4675	-1009
F8	9	-13179	-10093	-4116	-32
F9	9	-11983	-9361	-3753	76
F10	9	-13907	-10526	-4556	-604
F11	9	-14650	-11164	-4971	-860
F12	9	-13357	-10307	-5094	-1653
G1	9	4208	2030	1928	3033
G2	9	5312	3082	2765	4092
G3	9	5490	3380	2716	3795
G4	9	6893	4365	3028	3724
G5	9	6456	4231	3059	3923
G6	9	6284	4118	2470	3041
G7	9	6232	3765	3160	4051
G8	9	6320	3936	3436	4620
G9	9	7330	4207	3146	3736
G10	9	-17158	-13156	-12210	-11440
G11	9	-16851	-12928	-12049	-11147
G12	9	-12775	-9604	-8660	-7211
H1	9	-13252	-10402	-4929	-1377
H2	9	-12837	-9916	-4172	-284
H3	9	-13429	-10432	-4920	-1243
H4	9	-4371	-3694	-1205	1127
H5	9	-6773	-5330	-2482	-18
H6	9	-6201	-4913	-2100	255
H7	9	-14450	-10730	-5305	-1439
H8	9	-13691	-10390	-4493	-482
H9	9	-11989	-9368	-3968	-372
H10	9	-14879	-11742	-11042	-10663
H11	9	-16440	-12762	-11873	-11125
H12	9	-13884	-10955	-10274	-9649
A1	10	-482	-1108	869	3041
A2	10	2752	1294	2071	3763
A3	10	3989	2504	2245	3589
A4	10	3239	1822	1907	3359
A5	10	2911	1655	2275	3868
A6	10	4512	2770	1636	2225
A7	10	3764	2014	2111	3357
A8	10	3905	2265	2318	3608
A9	10	5120	2705	2425	3399
A10	10	2020	579	240	1001
A11	10	5653	2744	2061	2751
A12	10	5063	2234	1621	2131
B1	10	1712	504	1868	4025
B2	10	1266	266	1344	3278
B3	10	8664	5475	3645	4132
B4	10	4899	2928	1630	2417
B5	10	4829	2981	2851	4259
B6	10	7372	4693	2783	3226
B7	10	7942	5013	3175	3582
B8	10	9927	6283	4651	5164
B9	10	12734	8639	6387	6472
B10	10	7353	4058	3025	3678
B11	10	10981	6279	4388	4569
B12	10	12695	7232	4971	4870
C1	10	6259	3566	3048	3990
C2	10	6716	4104	3433	4617
C3	10	10375	6548	4901	5491
C4	10	7698	4787	4309	5499
C5	10	10558	7099	5040	5655
C6	10	8063	5100	2478	2382
C7	10	8407	5043	3422	3838
C8	10	8054	4871	3271	3726
C9	10	12891	7662	5202	5091
C10	10	8417	4837	3472	3927
C11	10	10781	6354	4776	5228
C12	10	10241	5721	4115	4338
D1	10	-14482	-11182	-4989	-936
D2	10	-15126	-11484	-4613	-78
D3	10	-12578	-9602	-3989	-70
D4	10	-14280	-10820	-3776	770
D5	10	-13664	-10378	-4690	-904
D6	10	-13812	-10105	-4506	-665
D7	10	-13145	-10157	-3347	1128
D8	10	-12418	-9584	-3740	374
D9	10	-11671	-9231	-3971	-391
D10	10	-13506	-10258	-3543	897
D11	10	-15119	-11487	-5231	-1156
D12	10	-13609	-10570	-4879	-1276
E1	10	-8450	-6877	-2586	518
E2	10	-3986	-3325	-130	2781
E3	10	-2232	-2246	-759	1109
E4	10	-7290	-5689	-1509	1795
E5	10	-3757	-3137	-698	1602
E6	10	-8210	-6267	-1891	1566
E7	10	-5150	-4180	-1103	1744
E8	10	-4433	-3702	-754	2015
E9	10	-2691	-2782	-631	1387
E10	10	-7397	-6074	-2022	986
E11	10	-5549	-4923	-1456	1321
E12	10	-4785	-4427	-1880	143
F1	10	-13850	-10824	-4832	-849
F2	10	-14860	-11350	-4116	672
F3	10	-13067	-10019	-4186	-171
F4	10	-14176	-10692	-4610	-467
F5	10	-14431	-10906	-4502	-212
F6	10	-14809	-10947	-5338	-1508
F7	10	-12960	-9718	-4657	-1031
F8	10	-13132	-10069	-4106	-34
F9	10	-11927	-9318	-3737	75
F10	10	-13825	-10502	-4525	-578
F11	10	-14583	-11143	-4939	-859
F12	10	-13315	-10275	-5083	-1631
G1	10	6014	3236	2498	3321
G2	10	7460	4572	3522	4538
G3	10	7364	4679	3410	4197
G4	10	8676	5596	3621	4034
G5	10	8534	5654	3779	4348
G6	10	8387	5500	3175	3393
G7	10	8352	5187	3864	4454
G8	10	8364	5304	4150	5032
G9	10	9295	5495	3837	4126
G10	10	-17144	-13164	-12217	-11442
G11	10	-16848	-12941	-12047	-11133
G12	10	-12759	-9609	-8668	-7215
H1	10	-13229	-10385	-4921	-1394
H2	10	-12815	-9889	-4165	-290
H3	10	-13396	-10384	-4905	-1214
H4	10	-3430	-3025	-838	1360
H5	10	-5859	-4650	-2121	220
H6	10	-5259	-4225	-1756	478
H7	10	-14399	-10711	-5283	-1451
H8	10	-13623	-10345	-4472	-455
H9	10	-11920	-9309	-3924	-349
H10	10	-14878	-11731	-11064	-10679
H11	10	-16432	-12771	-11868	-11129
H12	10	-13871	-10964	-10256	-9628
A1	11	1194	66	1480	3431
A2	11	4697	2678	2784	4202
A3	11	5628	3632	2834	3938
A4	11	4776	2884	2480	3695
A5	11	4369	2701	2814	4164
A6	11	6166	3896	2234	2566
A7	11	5313	3091	2672	3704
A8	11	5418	3326	2870	3946
A9	11	6748	3832	3019	3734
A10	11	3410	1511	719	1277
A11	11	7547	3981	2720	3118
A12	11	6890	3422	2270	2510
B1	11	3492	1735	2493	4341
B2	11	3305	1659	2084	3733
B3	11	10695	6836	4304	4521
B4	11	6557	4039	2220	2770
B5	11	6496	4127	3423	4573
B6	11	9236	5950	3415	3587
B7	11	9705	6210	3797	3928
B8	11	11768	7507	5292	5564
B9	11	14656	9937	7108	6943
B10	11	9255	5328	3685	4056
B11	11	13164	7689	5112	4973
B12	11	14993	8656	5723	5286
C1	11	8593	5126	3927	4523
C2	11	9059	5675	4223	5067
C3	11	12420	7924	5581	5867
C4	11	9579	6099	4965	5905
C5	11	12521	8376	5716	6001
C6	11	9860	6285	3036	2683
C7	11	10090	6178	3970	4118
C8	11	9790	6024	3857	4078
C9	11	14684	8808	5735	5356
C10	11	10279	6070	4105	4275
C11	11	12991	7773	5482	5620
C12	11	12231	6954	4777	4730
D1	11	-14447	-11166	-4962	-942
D2	11	-15130	-11485	-4643	-145
D3	11	-12560	-9605	-4006	-97
D4	11	-14265	-10800	-3774	792
D5	11	-13632	-10342	-4628	-828
D6	11	-13794	-10110	-4497	-665
D7	11	-13114	-10137	-3277	1173
D8	11	-12403	-9575	-3733	366
D9	11	-11668	-9246	-3967	-387
D10	11	-13481	-10225	-3553	935
D11	11	-15087	-11457	-5241	-1163
D12	11	-13570	-10564	-4865	-1255
E1	11	-7777	-6426	-2365	652
E2	11	-2903	-2561	282	3029
E3	11	-1103	-1428	-334	1341
E4	11	-6537	-5202	-1256	1918
E5	11	-2763	-2404	-342	1814
E6	11	-7512	-5769	-1631	1735
E7	11	-4417	-3673	-803	1924
E8	11	-3632	-3139	-430	2201
E9	11	-1740	-2112	-271	1591
E10	11	-6766	-5631	-1829	1104
E11	11	-4624	-4299	-1137	1493
E12	11	-3890	-3841	-1594	276
F1	11	-13808	-10800	-4863	-866
F2	11	-14804	-11306	-4098	653
F3	11	-13007	-9985	-4164	-163
F4	11	-14152	-10656	-4616	-465
F5	11	-14378	-10876	-4491	-171
F6	11	-14752	-10897	-5343	-1491
F7	11	-12923	-9712	-4619	-976
F8	11	-13075	-10020	-4080	-7
F9	11	-11889	-9282	-3730	103
F10	11	-13805	-10461	-4529	-586
F11	11	-14543	-11082	-4907	-812
F12	11	-13279	-10259	-5094	-1680
G1	11	8065	4607	3236	3783
G2	11	9527	5968	4235	4941
G3	11	9167	5915	4012	4550
G4	11	10482	6830	4268	4427
G5	11	10409	6936	4444	4751
G6	11	10378	6841	3853	3791
G7	11	10367	6531	4571	4871
G8	11	10288	6651	4842	5432
G9	11	11103	6695	4439	4464
G10	11	-17155	-13179	-12232	-11451
G11	11	-16859	-12943	-12059	-11149
G12	11	-12744	-9585	-8653	-7212
H1	11	-13174	-10361	-4889	-1338
H2	11	-12766	-9872	-4130	-265
H3	11	-13343	-10351	-4900	-1206
H4	11	-2570	-2409	-488	1556
H5	11	-4997	-4049	-1793	415
H6	11	-4309	-3526	-1404	675
H7	11	-14329	-10664	-5274	-1421
H8	11	-13569	-10319	-4448	-455
H9	11	-11845	-9280	-3900	-320
H10	11	-14889	-11743	-11054	-10683
H11	11	-16437	-12759	-11881	-11142
H12	11	-13888	-10961	-10278	-9625
A1	12	2680	1084	2022	3721
A2	12	6397	3832	3402	4592
A3	12	7113	4698	3360	4241
A4	12	6084	3792	2943	3980
A5	12	5740	3661	3288	4449
A6	12	7624	4880	2717	2843
A7	12	6695	4032	3158	3981
A8	12	6810	4257	3358	4202
A9	12	8229	4829	3526	4066
A10	12	4688	2335	1129	1485
A11	12	9318	5141	3308	3481
A12	12	8511	4474	2786	2812
B1	12	5181	2880	3072	4699
B2	12	5045	2875	2713	4093
B3	12	12488	8047	4928	4873
B4	12	8045	5038	2736	3089
B5	12	7998	5179	3944	4859
B6	12	10863	7011	3932	3870
B7	12	11301	7253	4301	4187
B8	12	13422	8620	5832	5854
B9	12	16493	11163	7748	7313
B10	12	11002	6454	4282	4417
B11	12	15237	9015	5795	5360
B12	12	16946	9894	6316	5625
C1	12	10504	6422	4569	4874
C2	12	11195	7137	4975	5495
C3	12	14362	9228	6259	6263
C4	12	11226	7240	5554	6236
C5	12	14295	9541	6297	6356
C6	12	11343	7228	3507	2934
C7	12	11708	7222	4544	4425
C8	12	11447	7129	4409	4400
C9	12	16565	10014	6392	5738
C10	12	11973	7167	4679	4605
C11	12	15111	9151	6159	5995
C12	12	13705	7837	5183	4915
D1	12	-14373	-11105	-4900	-802
D2	12	-15149	-11477	-4615	-130
D3	12	-12548	-9578	-3944	-40
D4	12	-14278	-10804	-3789	784
D5	12	-13638	-10356	-4666	-853
D6	12	-13793	-10101	-4516	-682
D7	12	-13124	-10177	-3319	1158
D8	12	-12406	-9582	-3741	362
D9	12	-11646	-9258	-3956	-397
D10	12	-13468	-10237	-3528	965
D11	12	-15084	-11453	-5266	-1163
D12	12	-13586	-10567	-4880	-1287
E1	12	-7181	-5979	-2116	831
E2	12	-1909	-1846	640	3242
E3	12	-59	-721	27	1545
E4	12	-5890	-4728	-1021	2047
E5	12	-1896	-1840	-29	1936
E6	12	-6786	-5224	-1326	1933
E7	12	-3748	-3175	-541	2094
E8	12	-2936	-2616	-201	2337
E9	12	-887	-1503	79	1786
E10	12	-6118	-5196	-1553	1255
E11	12	-3685	-3656	-764	1709
E12	12	-2971	-3198	-1243	472
F1	12	-13770	-10785	-4846	-864
F2	12	-14770	-11279	-4099	659
F3	12	-12971	-9965	-4183	-203
F4	12	-14112	-10644	-4606	-473
F5	12	-14344	-10869	-4530	-219
F6	12	-14691	-10880	-5298	-1447
F7	12	-12885	-9671	-4602	-949
F8	12	-13078	-10000	-4088	-7
F9	12	-11878	-9260	-3720	73
F10	12	-13751	-10419	-4509	-572
F11	12	-14468	-11048	-4864	-769
F12	12	-13242	-10229	-5094	-1645
G1	12	9538	5597	3681	3963
G2	12	11469	7270	4888	5317
G3	12	10810	7035	4600	4909
G4	12	12075	7892	4777	4706
G5	12	12143	8076	5018	5046
G6	12	12154	7981	4424	4131
G7	12	12258	7762	5215	5240
G8	12	11994	7738	5387	5723
G9	12	12692	7677	4917	4742
G10	12	-17169	-13157	-12230	-11451
G11	12	-16874	-12953	-12051	-11148
G12	12	-12749	-9595	-8647	-7214
H1	12	-13104	-10317	-4921	-1387
H2	12	-12682	-9794	-4116	-275
H3	12	-13253	-10313	-4886	-1191
H4	12	-1745	-1810	-173	1743
H5	12	-4146	-3451	-1490	577
H6	12	-3391	-2913	-1072	861
H7	12	-14270	-10627	-5270	-1402
H8	12	-13513	-10266	-4437	-458
H9	12	-11812	-9241	-3883	-322
H10	12	-14911	-11758	-11054	-10665
H11	12	-16425	-12779	-11898	-11141
H12	12	-13890	-10970	-10273	-9654
A1	13	4157	2116	2564	4044
A2	13	8082	4988	3979	4919
A3	13	8559	5672	3858	4497
A4	13	7351	4701	3368	4211
A5	13	7187	4639	3796	4730
A6	13	9126	5909	3230	3110
A7	13	8147	5046	3674	4271
A8	13	8206	5220	3862	4477
A9	13	9700	5806	4034	4319
A10	13	5900	3169	1539	1703
A11	13	11049	6262	3875	3792
A12	13	10159	5531	3336	3099
B1	13	6861	4027	3672	5077
B2	13	6730	4014	3277	4394
B3	13	14300	9244	5514	5221
B4	13	9452	5975	3168	3285
B5	13	9665	6347	4566	5240
B6	13	12491	8080	4462	4156
B7	13	12898	8332	4798	4501
B8	13	15035	9651	6356	6136
B9	13	18148	12252	8302	7636
B10	13	12724	7560	4850	4723
B11	13	17246	10265	6391	5693
B12	13	18939	11108	6923	5943
C1	13	12488	7695	5209	5215
C2	13	13275	8505	5659	5893
C3	13	16123	10377	6816	6539
C4	13	12851	8322	6086	6530
C5	13	15891	10572	6780	6564
C6	13	12840	8168	3958	3165
C7	13	13213	8180	4973	4647
C8	13	12981	8134	4903	4630
C9	13	18240	11082	6917	6030
C10	13	13612	8198	5190	4879
C11	13	17388	10599	6942	6471
C12	13	15185	8734	5609	5123
D1	13	-14409	-11115	-4938	-902
D2	13	-15121	-11483	-4658	-179
D3	13	-12558	-9602	-3997	-110
D4	13	-14252	-10807	-3750	786
D5	13	-13634	-10366	-4664	-925
D6	13	-13808	-10109	-4497	-678
D7	13	-13123	-10158	-3292	1172
D8	13	-12425	-9604	-3762	340
D9	13	-11684	-9228	-3952	-383
D10	13	-13477	-10257	-3583	902
D11	13	-15070	-11438	-5204	-1105
D12	13	-13557	-10547	-4886	-1310
E1	13	-6545	-5551	-1921	941
E2	13	-852	-1112	1030	3436
E3	13	1031	64	409	1757
E4	13	-5154	-4202	-734	2255
E5	13	-943	-1127	339	2152
E6	13	-6075	-4719	-1076	2079
E7	13	-2868	-2587	-180	2314
E8	13	-2107	-2045	125	2518
E9	13	36	-889	381	1996
E10	13	-5560	-4781	-1379	1318
E11	13	-2688	-2983	-395	1938
E12	13	-1996	-2528	-864	729
F1	13	-13718	-10729	-4795	-830
F2	13	-14722	-11251	-4080	654
F3	13	-12915	-9922	-4148	-157
F4	13	-14054	-10597	-4562	-450
F5	13	-14294	-10821	-4449	-133
F6	13	-14620	-10838	-5270	-1432
F7	13	-12846	-9631	-4602	-973
F8	13	-13008	-9979	-4050	0
F9	13	-11827	-9243	-3718	83
F10	13	-13737	-10423	-4551	-659
F11	13	-14408	-11005	-4853	-762
F12	13	-13158	-10180	-5037	-1600
G1	13	11452	6874	4378	4395
G2	13	13457	8607	5585	5700
G3	13	12490	8136	5156	5170
G4	13	13567	8885	5226	4935
G5	13	13879	9234	5580	5387
G6	13	13879	9094	4940	4370
G7	13	13922	8841	5705	5456
G8	13	13789	8907	5965	6033
G9	13	14280	8667	5436	5009
G10	13	-17174	-13180	-12248	-11457
G11	13	-16859	-12936	-12062	-11153
G12	13	-12736	-9585	-8659	-7197
H1	13	-12951	-10180	-4847	-1325
H2	13	-12533	-9696	-4055	-235
H3	13	-13110	-10202	-4835	-1167
H4	13	-850	-1178	155	1941
H5	13	-3211	-2777	-1135	774
H6	13	-2456	-2228	-721	1058
H7	13	-14248	-10624	-5272	-1446
H8	13	-13436	-10225	-4417	-448
H9	13	-11717	-9182	-3867	-307
H10	13	-14898	-11743	-11067	-10682
H11	13	-16461	-12781	-11905	-11142
H12	13	-13882	-10948	-10270	-9637
A1	14	5523	3050	3061	4349
A2	14	9671	6092	4575	5251
A3	14	9929	6614	4326	4791
A4	14	8558	5498	3801	4444
A5	14	8494	5566	4270	5011
A6	14	10555	6849	3694	3412
A7	14	9476	5912	4139	4526
A8	14	9530	6138	4321	4747
A9	14	11033	6695	4470	4566
A10	14	7113	3943	1933	1924
A11	14	12744	7335	4427	4089
A12	14	11779	6584	3854	3383
B1	14	8327	5029	4223	5389
B2	14	8392	5151	3860	4745
B3	14	15842	10264	5984	5482
B4	14	10751	6852	3591	3522
B5	14	11053	7250	5021	5453
B6	14	13953	9013	4915	4393
B7	14	14273	9190	5234	4709
B8	14	16524	10636	6845	6385
B9	14	19721	13281	8849	7943
B10	14	14404	8608	5378	5053
B11	14	19137	11433	6991	6027
B12	14	20724	12193	7449	6241
C1	14	14337	8936	5841	5604
C2	14	15188	9788	6296	6250
C3	14	18039	11680	7505	6990
C4	14	14426	9359	6622	6830
C5	14	17506	11645	7287	6855
C6	14	14107	8958	4298	3383
C7	14	14826	9239	5537	4992
C8	14	14511	9090	5404	4922
C9	14	19690	11968	7325	6236
C10	14	15196	9227	5730	5191
C11	14	19369	11847	7570	6804
C12	14	16547	9539	6001	5330
D1	14	-14402	-11119	-4940	-887
D2	14	-15137	-11496	-4658	-184
D3	14	-12536	-9592	-3956	-71
D4	14	-14233	-10794	-3714	848
D5	14	-13645	-10366	-4670	-871
D6	14	-13786	-10106	-4518	-713
D7	14	-13122	-10170	-3332	1137
D8	14	-12429	-9584	-3770	341
D9	14	-11670	-9248	-3985	-422
D10	14	-13462	-10255	-3583	905
D11	14	-15032	-11422	-5214	-1142
D12	14	-13567	-10556	-4887	-1300
E1	14	-5950	-5136	-1681	1082
E2	14	126	-414	1368	3642
E3	14	2195	842	825	2011
E4	14	-4422	-3687	-416	2458
E5	14	-35	-487	674	2365
E6	14	-5405	-4246	-832	2192
E7	14	-2360	-2220	-60	2342
E8	14	-1435	-1547	367	2649
E9	14	919	-293	719	2171
E10	14	-4967	-4391	-1183	1418
E11	14	-1775	-2352	-59	2117
E12	14	-1043	-1918	-535	907
F1	14	-13696	-10743	-4799	-834
F2	14	-14697	-11241	-4098	625
F3	14	-12906	-9907	-4169	-218
F4	14	-14026	-10565	-4557	-411
F5	14	-14270	-10816	-4481	-165
F6	14	-14584	-10809	-5289	-1461
F7	14	-12819	-9616	-4590	-970
F8	14	-12993	-9966	-4087	-36
F9	14	-11751	-9199	-3684	118
F10	14	-13674	-10397	-4513	-605
F11	14	-14385	-10980	-4830	-734
F12	14	-13131	-10169	-5043	-1623
G1	14	12996	7876	4868	4644
G2	14	15320	9823	6146	6021
G3	14	14189	9313	5747	5569
G4	14	14837	9697	5585	5072
G5	14	15489	10257	6065	5671
G6	14	15532	10113	5448	4651
G7	14	15763	10019	6355	5837
G8	14	15454	9980	6511	6369
G9	14	15622	9487	5807	5207
G10	14	-17172	-13185	-12241	-11473
G11	14	-16876	-12944	-12089	-11164
G12	14	-12724	-9573	-8646	-7192
H1	14	-12704	-10056	-4796	-1327
H2	14	-12259	-9536	-3987	-181
H3	14	-12853	-10040	-4749	-1154
H4	14	67	-547	471	2126
H5	14	-2336	-2141	-808	948
H6	14	-1453	-1549	-351	1266
H7	14	-14144	-10530	-5213	-1366
H8	14	-13342	-10150	-4391	-437
H9	14	-11642	-9112	-3863	-331
H10	14	-14865	-11742	-11063	-10696
H11	14	-16447	-12795	-11898	-11151
H12	14	-13885	-10955	-10276	-9653
A1	15	7060	4123	3639	4675
A2	15	11440	7297	5192	5616
A3	15	11450	7603	4856	5111
A4	15	9988	6514	4335	4782
A5	15	9902	6565	4789	5309
A6	15	12009	7779	4167	3650
A7	15	10906	6883	4607	4802
A8	15	10966	7083	4811	5042
A9	15	12521	7654	4970	4845
A10	15	8490	4849	2396	2207
A11	15	14579	8504	5017	4415
A12	15	13506	7645	4400	3692
B1	15	10016	6120	4808	5754
B2	15	10089	6285	4422	5073
B3	15	17500	11301	6514	5778
B4	15	12390	7948	4196	3907
B5	15	12612	8297	5517	5732
B6	15	15450	9952	5350	4653
B7	15	15737	10128	5707	4964
B8	15	18146	11670	7368	6673
B9	15	21285	14281	9352	8246
B10	15	16016	9635	5877	5324
B11	15	20870	12461	7459	6249
B12	15	22590	13291	7993	6514
C1	15	16473	10305	6582	6062
C2	15	17273	11142	6963	6631
C3	15	19906	12893	8110	7327
C4	15	16088	10460	7176	7138
C5	15	18937	12554	7702	7053
C6	15	15274	9662	4626	3534
C7	15	16462	10259	6045	5289
C8	15	16047	10077	5864	5173
C9	15	21308	12945	7829	6501
C10	15	16822	10251	6228	5474
C11	15	21270	13027	8116	7101
C12	15	17746	10222	6284	5483
D1	15	-14375	-11106	-4886	-804
D2	15	-15102	-11483	-4670	-147
D3	15	-12531	-9583	-3956	-66
D4	15	-14256	-10808	-3794	762
D5	15	-13649	-10340	-4627	-840
D6	15	-13784	-10113	-4513	-711
D7	15	-13110	-10161	-3311	1141
D8	15	-12399	-9591	-3754	342
D9	15	-11641	-9235	-3948	-404
D10	15	-13434	-10241	-3539	934
D11	15	-15050	-11435	-5229	-1192
D12	15	-13520	-10531	-4873	-1293
E1	15	-5248	-4638	-1363	1265
E2	15	1272	352	1786	3881
E3	15	3320	1616	1235	2233
E4	15	-3870	-3269	-280	2479
E5	15	872	154	963	2517
E6	15	-4613	-3657	-506	2428
E7	15	-1626	-1702	233	2497
E8	15	-539	-929	685	2834
E9	15	1842	374	1047	2365
E10	15	-4271	-3897	-885	1592
E11	15	-739	-1669	284	2300
E12	15	-58	-1248	-203	1092
F1	15	-13648	-10693	-4779	-833
F2	15	-14675	-11216	-4087	633
F3	15	-12870	-9884	-4152	-210
F4	15	-14035	-10590	-4583	-473
F5	15	-14224	-10766	-4459	-146
F6	15	-14532	-10750	-5257	-1424
F7	15	-12798	-9610	-4572	-932
F8	15	-12926	-9919	-4030	15
F9	15	-11717	-9174	-3705	78
F10	15	-13628	-10367	-4495	-598
F11	15	-14330	-10950	-4831	-725
F12	15	-13118	-10149	-5022	-1634
G1	15	14630	8898	5306	4863
G2	15	17346	11156	6814	6438
G3	15	15848	10367	6262	5841
G4	15	16705	10927	6279	5534
G5	15	17059	11266	6561	5889
G6	15	17066	11098	5897	4917
G7	15	17554	11172	6928	6187
G8	15	17136	11068	7058	6673
G9	15	17087	10423	6283	5481
G10	15	-17196	-13190	-12240	-11474
G11	15	-16861	-12947	-12074	-11151
G12	15	-12725	-9571	-8635	-7202
H1	15	-12215	-9727	-4636	-1291
H2	15	-11709	-9167	-3810	-108
H3	15	-12320	-9657	-4566	-1018
H4	15	1112	192	851	2325
H5	15	-1170	-1348	-375	1233
H6	15	-282	-729	46	1509
H7	15	-13981	-10416	-5147	-1370
H8	15	-13170	-10056	-4327	-391
H9	15	-11438	-9010	-3757	-224
H10	15	-14901	-11759	-11080	-10695
H11	15	-16451	-12807	-11897	-11156
H12	15	-13891	-10984	-10291	-9670
A1	16	8335	4965	4037	4881
A2	16	12955	8310	5707	5907
A3	16	12698	8433	5253	5303
A4	16	11097	7259	4713	4972
A5	16	11220	7444	5217	5558
A6	16	13281	8603	4572	3848
A7	16	12220	7771	5085	5058
A8	16	12243	7950	5265	5263
A9	16	13845	8493	5398	5062
A10	16	9718	5646	2799	2429
A11	16	16163	9470	5480	4685
A12	16	15037	8598	4907	3987
B1	16	11340	7011	5203	5908
B2	16	11545	7249	4905	5310
B3	16	18987	12275	7012	6064
B4	16	13570	8682	4523	4068
B5	16	14000	9224	5981	5993
B6	16	16740	10755	5761	4859
B7	16	17175	11054	6182	5256
B8	16	19502	12546	7765	6926
B9	16	22766	15223	9846	8541
B10	16	17493	10562	6387	5579
B11	16	22603	13539	8016	6574
B12	16	24111	14217	8463	6779
C1	16	17916	11214	6996	6228
C2	16	18994	12278	7512	6928
C3	16	21349	13776	8518	7493
C4	16	17618	11471	7711	7464
C5	16	20435	13486	8160	7320
C6	16	16250	10234	4900	3655
C7	16	17655	11048	6440	5493
C8	16	17332	10873	6241	5367
C9	16	22628	13740	8202	6726
C10	16	18160	11050	6612	5662
C11	16	22940	14035	8595	7346
C12	16	18761	10821	6633	5698
D1	16	-14387	-11095	-4919	-880
D2	16	-15121	-11483	-4646	-154
D3	16	-12551	-9598	-4002	-111
D4	16	-14256	-10808	-3788	765
D5	16	-13602	-10349	-4648	-837
D6	16	-13788	-10113	-4536	-700
D7	16	-13118	-10142	-3320	1124
D8	16	-12398	-9590	-3753	342
D9	16	-11646	-9249	-3994	-435
D10	16	-13436	-10240	-3573	914
D11	16	-15009	-11423	-5218	-1160
D12	16	-13487	-10499	-4817	-1252
E1	16	-4728	-4279	-1252	1298
E2	16	2385	1167	2187	4133
E3	16	4472	2420	1636	2483
E4	16	-3220	-2827	-20	2632
E5	16	1856	827	1346	2759
E6	16	-3909	-3173	-253	2548
E7	16	-818	-1116	577	2757
E8	16	230	-387	1002	3020
E9	16	2787	1024	1395	2574
E10	16	-3660	-3458	-646	1751
E11	16	252	-998	606	2492
E12	16	940	-579	162	1272
F1	16	-13600	-10665	-4745	-817
F2	16	-14621	-11191	-4048	656
F3	16	-12805	-9858	-4108	-171
F4	16	-13963	-10532	-4566	-434
F5	16	-14191	-10752	-4420	-117
F6	16	-14483	-10720	-5240	-1427
F7	16	-12768	-9597	-4565	-967
F8	16	-12900	-9917	-4037	-18
F9	16	-11691	-9139	-3684	108
F10	16	-13574	-10321	-4473	-586
F11	16	-14287	-10932	-4834	-756
F12	16	-13050	-10120	-5017	-1648
G1	16	16489	10108	5913	5238
G2	16	19105	12256	7343	6681
G3	16	17420	11363	6743	6106
G4	16	18042	11765	6671	5755
G5	16	18565	12226	7044	6199
G6	16	18361	11897	6272	5100
G7	16	18948	12021	7308	6367
G8	16	18777	12100	7593	6990
G9	16	18339	11154	6667	5709
G10	16	-17198	-13191	-12254	-11489
G11	16	-16858	-12966	-12069	-11182
G12	16	-12732	-9546	-8633	-7195
H1	16	-11286	-9108	-4284	-1024
H2	16	-10704	-8489	-3466	83
H3	16	-11354	-9003	-4243	-846
H4	16	2317	1024	1279	2583
H5	16	3	-530	20	1427
H6	16	996	142	500	1750
H7	16	-13732	-10273	-5085	-1328
H8	16	-12878	-9841	-4235	-372
H9	16	-11168	-8812	-3657	-184
H10	16	-14899	-11778	-11085	-10696
H11	16	-16462	-12782	-11915	-11150
H12	16	-13877	-10969	-10268	-9637
A1	17	9830	5998	4561	5186
A2	17	14556	9404	6253	6229
A3	17	14040	9343	5727	5566
A4	17	12368	8117	5159	5248
A5	17	12648	8404	5713	5824
A6	17	14582	9429	4964	4087
A7	17	13637	8704	5550	5330
A8	17	13658	8882	5727	5559
A9	17	15217	9377	5849	5278
A10	17	10874	6355	3160	2602
A11	17	17771	10489	5990	4929
A12	17	16466	9472	5310	4188
B1	17	12904	8051	5738	6248
B2	17	13116	8298	5410	5595
B3	17	20459	13197	7457	6342
B4	17	14927	9580	4987	4377
B5	17	15550	10239	6481	6318
B6	17	17958	11516	6109	5061
B7	17	18348	11764	6485	5403
B8	17	20844	13390	8198	7139
B9	17	24010	16005	10196	8733
B10	17	19017	11491	6814	5824
B11	17	24059	14396	8406	6771
B12	17	25458	14987	8767	6934
C1	17	19699	12322	7568	6536
C2	17	20840	13453	8106	7286
C3	17	22992	14836	9033	7835
C4	17	19142	12459	8161	7692
C5	17	21872	14360	8598	7562
C6	17	17151	10786	5138	3772
C7	17	18958	11842	6804	5695
C8	17	18602	11668	6622	5573
C9	17	23732	14380	8462	6818
C10	17	19644	11977	7099	5945
C11	17	24615	15047	9095	7618
C12	17	19568	11259	6813	5772
D1	17	-14381	-11133	-4892	-903
D2	17	-15080	-11455	-4598	-142
D3	17	-12524	-9578	-3996	-90
D4	17	-14256	-10821	-3806	681
D5	17	-13619	-10367	-4666	-877
D6	17	-13770	-10121	-4550	-732
D7	17	-13061	-10124	-3300	1151
D8	17	-12358	-9576	-3753	347
D9	17	-11613	-9227	-3985	-441
D10	17	-13422	-10230	-3523	937
D11	17	-14967	-11400	-5188	-1123
D12	17	-13457	-10480	-4833	-1249
E1	17	-4075	-3789	-995	1447
E2	17	3619	2023	2682	4460
E3	17	5615	3211	2038	2709
E4	17	-2571	-2387	203	2748
E5	17	2876	1512	1715	2980
E6	17	-3133	-2622	38	2701
E7	17	-230	-692	771	2822
E8	17	1107	204	1315	3195
E9	17	3698	1635	1694	2719
E10	17	-3018	-3015	-436	1865
E11	17	1399	-262	1023	2726
E12	17	1981	117	523	1481
F1	17	-13558	-10644	-4766	-834
F2	17	-14571	-11146	-4026	643
F3	17	-12743	-9799	-4100	-120
F4	17	-13929	-10543	-4553	-463
F5	17	-14143	-10705	-4414	-139
F6	17	-14444	-10672	-5235	-1415
F7	17	-12730	-9563	-4559	-946
F8	17	-12849	-9857	-4004	1
F9	17	-11623	-9090	-3650	122
F10	17	-13538	-10303	-4479	-619
F11	17	-14227	-10886	-4797	-756
F12	17	-13025	-10072	-5005	-1636
G1	17	18010	11051	6364	5429
G2	17	20997	13448	7913	7012
G3	17	18840	12262	7152	6279
G4	17	19464	12685	7128	6014
G5	17	19915	13055	7405	6384
G6	17	19575	12584	6574	5244
G7	17	20522	13008	7809	6655
G8	17	20185	12984	8019	7223
G9	17	19308	11697	6888	5790
G10	17	-17225	-13194	-12247	-11488
G11	17	-16893	-12989	-12068	-11189
G12	17	-12718	-9574	-8629	-7198
H1	17	-9608	-8007	-3792	-781
H2	17	-8844	-7249	-2864	431
H3	17	-9512	-7752	-3628	-534
H4	17	3798	2023	1751	2854
H5	17	1565	521	563	1733
H6	17	2690	1297	1093	2075
H7	17	-13261	-9948	-4913	-1216
H8	17	-12371	-9518	-4049	-257
H9	17	-10620	-8466	-3498	-104
H10	17	-14899	-11754	-11077	-10689
H11	17	-16476	-12813	-11895	-11149
H12	17	-13909	-10966	-10268	-9659
A1	18	11437	7078	5158	5541
A2	18	16339	10589	6863	6584
A3	18	15418	10263	6150	5801
A4	18	13619	8941	5530	5456
A5	18	14139	9434	6215	6131
A6	18	15812	10205	5344	4265
A7	18	15082	9652	6015	5581
A8	18	15068	9801	6191	5787
A9	18	16567	10248	6270	5508
A10	18	12147	7184	3537	2819
A11	18	19410	11490	6498	5224
A12	18	17877	10302	5701	4389
B1	18	14588	9151	6313	6623
B2	18	14827	9428	5978	5925
B3	18	21767	14001	7833	6498
B4	18	16073	10306	5298	4509
B5	18	16914	11152	6912	6497
B6	18	19110	12232	6440	5217
B7	18	19650	12594	6885	5631
B8	18	22220	14243	8580	7348
B9	18	25415	16895	10682	9034
B10	18	20468	12381	7249	6056
B11	18	25384	15160	8753	6924
B12	18	26781	15773	9126	7115
C1	18	21125	13181	7889	6660
C2	18	22605	14580	8616	7554
C3	18	24441	15748	9440	8009
C4	18	20721	13505	8693	8001
C5	18	23156	15166	8979	7788
C6	18	17944	11248	5338	3874
C7	18	20318	12669	7236	5938
C8	18	19834	12424	6958	5771
C9	18	25055	15192	8883	7071
C10	18	20959	12784	7455	6121
C11	18	26109	15904	9512	7829
C12	18	20198	11594	6942	5828
D1	18	-14389	-11099	-4968	-919
D2	18	-15072	-11458	-4618	-125
D3	18	-12517	-9577	-3995	-127
D4	18	-14258	-10801	-3802	736
D5	18	-13598	-10328	-4608	-823
D6	18	-13759	-10107	-4528	-722
D7	18	-13039	-10114	-3296	1132
D8	18	-12336	-9542	-3726	352
D9	18	-11561	-9199	-4000	-473
D10	18	-13372	-10198	-3516	922
D11	18	-14916	-11364	-5231	-1184
D12	18	-13385	-10455	-4823	-1256
E1	18	-3318	-3302	-681	1681
E2	18	4882	2881	3122	4669
E3	18	6925	4112	2512	2993
E4	18	-1812	-1833	517	2958
E5	18	3946	2276	2128	3208
E6	18	-2319	-2060	305	2848
E7	18	665	-94	1101	3058
E8	18	2105	902	1677	3427
E9	18	4755	2351	2054	2929
E10	18	-2331	-2550	-168	2020
E11	18	2540	519	1408	2927
E12	18	3159	908	946	1745
F1	18	-13529	-10602	-4689	-745
F2	18	-14512	-11110	-4013	685
F3	18	-12690	-9760	-4042	-110
F4	18	-13875	-10499	-4516	-409
F5	18	-14094	-10681	-4402	-126
F6	18	-14405	-10658	-5224	-1444
F7	18	-12707	-9521	-4536	-964
F8	18	-12799	-9827	-4013	5
F9	18	-11546	-9053	-3648	120
F10	18	-13492	-10236	-4476	-598
F11	18	-14154	-10834	-4761	-743
F12	18	-12957	-10044	-4983	-1633
G1	18	19800	12150	6893	5736
G2	18	22914	14667	8466	7324
G3	18	20458	13285	7610	6537
G4	18	20615	13376	7404	6129
G5	18	21323	13919	7845	6613
G6	18	20732	13302	6881	5393
G7	18	22061	13980	8251	6911
G8	18	21620	13853	8443	7440
G9	18	20336	12341	7195	5959
G10	18	-17185	-13196	-12272	-11495
G11	18	-16881	-12981	-12101	-11175
G12	18	-12706	-9585	-8647	-7194
H1	18	-6547	-5958	-2810	-308
H2	18	-5520	-5019	-1783	991
H3	18	-6259	-5578	-2566	45
H4	18	5953	3442	2461	3231
H5	18	3708	1937	1267	2106
H6	18	4918	2753	1810	2483
H7	18	-12433	-9362	-4623	-1056
H8	18	-11426	-8879	-3762	-109
H9	18	-9675	-7845	-3185	87
H10	18	-14897	-11772	-11071	-10704
H11	18	-16460	-12803	-11900	-11156
H12	18	-13897	-10988	-10304	-9657
A1	19	12781	7967	5596	5801
A2	19	17803	11558	7304	6823
A3	19	16677	11066	6538	6019
A4	19	14775	9710	5894	5629
A5	19	15464	10304	6661	6373
A6	19	16885	10890	5657	4464
A7	19	16359	10473	6419	5821
A8	19	16343	10620	6592	6028
A9	19	17772	11001	6637	5727
A10	19	13251	7844	3892	2998
A11	19	20751	12298	6873	5447
A12	19	19084	11006	6059	4579
B1	19	15714	9876	6644	6720
B2	19	16145	10278	6371	6122
B3	19	22880	14661	8147	6677
B4	19	16994	10849	5498	4590
B5	19	18208	11984	7310	6723
B6	19	20016	12765	6666	5335
B7	19	20704	13227	7186	5787
B8	19	23454	14988	8943	7560
B9	19	26481	17563	11026	9238
B10	19	21702	13126	7595	6242
B11	19	26657	15901	9116	7142
B12	19	27855	16352	9454	7285
C1	19	22795	14228	8464	7044
C2	19	24103	15493	9082	7821
C3	19	25735	16535	9787	8218
C4	19	22165	14441	9150	8278
C5	19	24074	15693	9220	7872
C6	19	18583	11628	5511	3990
C7	19	21226	13228	7482	6051
C8	19	20830	13027	7235	5862
C9	19	26033	15748	9180	7237
C10	19	22103	13478	7777	6351
C11	19	27398	16660	9862	8004
C12	19	20682	11842	7054	5889
D1	19	-14336	-11092	-4908	-847
D2	19	-15070	-11451	-4608	-161
D3	19	-12504	-9574	-4009	-123
D4	19	-14196	-10796	-3772	746
D5	19	-13557	-10324	-4596	-822
D6	19	-13745	-10106	-4513	-696
D7	19	-12955	-10072	-3263	1181
D8	19	-12239	-9484	-3736	329
D9	19	-11439	-9119	-3947	-443
D10	19	-13318	-10161	-3548	889
D11	19	-14832	-11303	-5205	-1182
D12	19	-13293	-10388	-4793	-1274
E1	19	-2615	-2785	-394	1860
E2	19	6142	3769	3561	4945
E3	19	8052	4887	2877	3192
E4	19	-1100	-1369	774	3114
E5	19	4988	2966	2471	3422
E6	19	-1528	-1482	632	3049
E7	19	1474	477	1392	3208
E8	19	3001	1553	2000	3612
E9	19	5833	3095	2478	3160
E10	19	-1696	-2121	30	2104
E11	19	3750	1310	1814	3162
E12	19	4295	1640	1313	1945
F1	19	-13464	-10596	-4681	-750
F2	19	-14484	-11086	-4007	678
F3	19	-12661	-9727	-4068	-146
F4	19	-13813	-10475	-4532	-438
F5	19	-14050	-10666	-4381	-140
F6	19	-14324	-10627	-5184	-1437
F7	19	-12611	-9498	-4533	-962
F8	19	-12694	-9765	-3978	22
F9	19	-11479	-8987	-3608	122
F10	19	-13421	-10212	-4444	-611
F11	19	-14077	-10787	-4755	-728
F12	19	-12886	-9997	-4965	-1620
G1	19	21504	13201	7403	5990
G2	19	24725	15787	9017	7588
G3	19	22000	14207	8048	6773
G4	19	21703	14019	7670	6274
G5	19	22511	14628	8153	6770
G6	19	21863	13956	7192	5563
G7	19	23191	14586	8543	7034
G8	19	22797	14554	8768	7619
G9	19	21183	12799	7415	6044
G10	19	-17192	-13197	-12258	-11488
G11	19	-16888	-12980	-12097	-11194
G12	19	-12713	-9574	-8645	-7197
H1	19	-1612	-2717	-1238	564
H2	19	-136	-1450	-31	1940
H3	19	-987	-2020	-839	982
H4	19	8762	5287	3320	3684
H5	19	6555	3806	2147	2596
H6	19	7933	4680	2732	2984
H7	19	-10943	-8388	-4133	-812
H8	19	-9752	-7764	-3186	233
H9	19	-7953	-6702	-2600	387
H10	19	-14904	-11761	-11075	-10709
H11	19	-16454	-12820	-11900	-11163
H12	19	-13884	-10971	-10298	-9659
A1	20	14292	8976	6099	6067
A2	20	19543	12687	7892	7174
A3	20	17958	11874	6943	6221
A4	20	15939	10453	6260	5819
A5	20	16816	11224	7118	6595
A6	20	17876	11492	5934	4600
A7	20	17707	11363	6877	6062
A8	20	17600	11450	6975	6248
A9	20	19010	11785	7008	5930
A10	20	14342	8538	4200	3188
A11	20	22075	13075	7279	5669
A12	20	20142	11645	6340	4733
B1	20	17281	10869	7187	7034
B2	20	17834	11388	6953	6489
B3	20	23935	15335	8450	6843
B4	20	17921	11421	5727	4689
B5	20	19584	12845	7716	6963
B6	20	20886	13284	6898	5470
B7	20	21873	13920	7533	5991
B8	20	24613	15703	9279	7733
B9	20	27459	18169	11326	9396
B10	20	23010	13916	7969	6450
B11	20	27599	16406	9296	7193
B12	20	28767	16852	9656	7366
C1	20	24079	15024	8817	7226
C2	20	25444	16302	9431	7957
C3	20	27410	17594	10369	8555
C4	20	23597	15351	9573	8510
C5	20	24890	16162	9390	7947
C6	20	19177	11965	5679	4058
C7	20	22062	13701	7677	6137
C8	20	21918	13667	7559	6056
C9	20	26985	16301	9417	7365
C10	20	23256	14152	8109	6470
C11	20	28561	17319	10158	8147
C12	20	21151	12106	7165	5949
D1	20	-14349	-11082	-4949	-909
D2	20	-15059	-11457	-4653	-197
D3	20	-12476	-9553	-3960	-119
D4	20	-14210	-10775	-3737	786
D5	20	-13583	-10320	-4643	-859
D6	20	-13720	-10062	-4520	-717
D7	20	-12808	-9958	-3197	1216
D8	20	-12061	-9374	-3638	405
D9	20	-11229	-8963	-3881	-391
D10	20	-13204	-10088	-3485	958
D11	20	-14616	-11169	-5104	-1129
D12	20	-13078	-10249	-4742	-1234
E1	20	-1997	-2370	-249	1909
E2	20	7462	4674	4028	5239
E3	20	9459	5808	3338	3462
E4	20	-279	-762	1117	3372
E5	20	5957	3648	2797	3595
E6	20	-649	-863	934	3226
E7	20	2602	1258	1881	3575
E8	20	4082	2299	2424	3849
E9	20	7057	3910	2917	3436
E10	20	-870	-1543	341	2290
E11	20	5045	2173	2265	3401
E12	20	5513	2408	1725	2180
F1	20	-13448	-10555	-4723	-814
F2	20	-14387	-11020	-3931	743
F3	20	-12569	-9685	-4028	-124
F4	20	-13778	-10414	-4450	-374
F5	20	-13985	-10613	-4321	-54
F6	20	-14245	-10560	-5151	-1376
F7	20	-12490	-9412	-4494	-923
F8	20	-12577	-9687	-3947	34
F9	20	-11331	-8908	-3557	125
F10	20	-13286	-10129	-4398	-564
F11	20	-13951	-10704	-4668	-679
F12	20	-12775	-9943	-4947	-1580
G1	20	23624	14508	8060	6400
G2	20	26606	16893	9496	7795
G3	20	23818	15353	8564	7087
G4	20	22921	14742	7992	6422
G5	20	23714	15365	8469	6925
G6	20	22875	14527	7418	5648
G7	20	24179	15158	8744	7085
G8	20	24257	15421	9203	7888
G9	20	22176	13379	7676	6213
G10	20	-17188	-13192	-12254	-11484
G11	20	-16891	-13001	-12091	-11178
G12	20	-12684	-9564	-8631	-7190
H1	20	5952	2281	1182	1911
H2	20	7987	3907	2536	3296
H3	20	6823	3210	1692	2328
H4	20	12790	7852	4537	4327
H5	20	10531	6383	3389	3248
H6	20	12006	7293	3969	3615
H7	20	-8298	-6618	-3280	-370
H8	20	-6760	-5782	-2210	740
H9	20	-4897	-4724	-1628	900
H10	20	-14886	-11773	-11083	-10700
H11	20	-16434	-12801	-11912	-11165
H12	20	-13894	-10997	-10279	-9682
A1	21	15900	9996	6627	6421
A2	21	21132	13707	8385	7435
A3	21	19154	12645	7304	6443
A4	21	17290	11355	6720	6116
A5	21	18251	12120	7560	6857
A6	21	18824	12034	6195	4736
A7	21	19001	12141	7227	6258
A8	21	18884	12248	7372	6451
A9	21	20211	12513	7352	6127
A10	21	15386	9138	4504	3292
A11	21	23259	13758	7581	5837
A12	21	21285	12312	6674	4912
B1	21	18557	11680	7548	7231
B2	21	19340	12374	7449	6774
B3	21	24758	15796	8597	6908
B4	21	19056	12143	6123	4958
B5	21	20850	13650	8104	7168
B6	21	21639	13727	7107	5583
B7	21	22548	14304	7648	5991
B8	21	25671	16337	9583	7862
B9	21	28294	18696	11573	9540
B10	21	24239	14644	8305	6608
B11	21	28819	17093	9670	7388
B12	21	29637	17343	9872	7502
C1	21	25688	16021	9366	7580
C2	21	26779	17141	9828	8203
C3	21	28394	18182	10587	8632
C4	21	24932	16150	9974	8690
C5	21	25716	16678	9635	8080
C6	21	19684	12242	5810	4124
C7	21	23082	14297	7991	6317
C8	21	22792	14191	7774	6183
C9	21	27551	16578	9492	7346
C10	21	24289	14770	8410	6632
C11	21	29620	17912	10434	8304
C12	21	21411	12231	7187	5905
D1	21	-14300	-11081	-4890	-833
D2	21	-15023	-11453	-4644	-172
D3	21	-12446	-9515	-3952	-73
D4	21	-14197	-10771	-3816	683
D5	21	-13538	-10297	-4574	-770
D6	21	-13689	-10037	-4522	-703
D7	21	-12503	-9792	-3102	1263
D8	21	-11742	-9151	-3543	458
D9	21	-10794	-8713	-3756	-332
D10	21	-13016	-9965	-3445	961
D11	21	-14287	-10940	-5020	-1067
D12	21	-12668	-10011	-4582	-1157
E1	21	-1185	-1806	70	2075
E2	21	8892	5622	4549	5515
E3	21	10708	6623	3741	3664
E4	21	225	-408	1221	3344
E5	21	7059	4382	3172	3795
E6	21	310	-194	1306	3469
E7	21	3226	1674	2001	3543
E8	21	5235	3044	2830	4092
E9	21	8275	4708	3306	3617
E10	21	-202	-1106	528	2356
E11	21	6492	3106	2777	3715
E12	21	6917	3330	2230	2485
F1	21	-13348	-10512	-4707	-818
F2	21	-14277	-10957	-3901	743
F3	21	-12495	-9602	-4037	-159
F4	21	-13721	-10393	-4506	-452
F5	21	-13876	-10553	-4312	-71
F6	21	-14139	-10488	-5141	-1384
F7	21	-12311	-9301	-4426	-906
F8	21	-12366	-9543	-3879	85
F9	21	-11092	-8747	-3483	184
F10	21	-13167	-10062	-4403	-638
F11	21	-13741	-10575	-4589	-627
F12	21	-12602	-9830	-4868	-1566
G1	21	25525	15597	8539	6656
[truncated: 13,079 more rows]
