# Supplementary material for: A novel signature constructed by ferroptosis-associated genes (FAGs) for the prediction of prognosis in bladder urothelial carcinoma (BLCA) and associated with immune infiltration
Source: Cancer Cell Int. 2021 Aug 6;21:414. doi: 10.1186/s12935-021-02096-3 (PMC8349026; doi:10.1186/s12935-021-02096-3)
Supplement: Supplementary file 20 — Additional file 20. The raw data 2 of QRT-PCR results by setting β-actin as an internal control. [file 12935_2021_2096_MOESM20_ESM.xls]

## Sheet: Results
Block Type	96well
Chemistry	SYBR_GREEN
Experiment File Name	G:\2021-06-30.eds
Experiment Run End Time	2021-06-30 03:02:03 AM SGT
Instrument Type	steponeplus
Passive Reference
Well	Sample Name	Target Name	Task	Reporter	Quencher	RQ	RQ Min	RQ Max	Cт	Cт Mean	Cт SD	ΔCт	ΔCт Mean	ΔCт SE	HK Control ΔCт Mean	HK Control ΔCт SE	ΔΔCт	Automatic Ct Threshold	Ct Threshold	Automatic Baseline	Baseline Start	Baseline End	Efficiency	Tm1	Tm2	Tm3	Comments	HIGHSD	MTP
A1	J82-1	TFRC	UNKNOWN	SYBR	None	288.371	192.074	432.947	5.99959	5.82559	0.270212		1.11203	0.211156			-8.17178	TRUE	5674.61	TRUE	1	2	1	82.3127				N	N
A2	J82-1	TFRC	UNKNOWN	SYBR	None	288.371	192.074	432.947	5.96289	5.82559	0.270212		1.11203	0.211156			-8.17178	TRUE	5674.61	TRUE	1	2	1	82.4617				N	N
A3	J82-1	TFRC	UNKNOWN	SYBR	None	288.371	192.074	432.947	5.5143	5.82559	0.270212		1.11203	0.211156			-8.17178	TRUE	5674.61	TRUE	1	2	1	82.9109				N	N
A4	J82-1	CRYAB	UNKNOWN	SYBR	None	585.45	437.294	783.801	4.99469	4.95157	0.0906241		0.238012	0.151612			-9.1934	TRUE	4043.83	TRUE	1	2	1	85.4433	77.1015			N	Y
A5	J82-1	CRYAB	UNKNOWN	SYBR	None	585.45	437.294	783.801	5.01258	4.95157	0.0906241		0.238012	0.151612			-9.1934	TRUE	4043.83	TRUE	1	2	1	85.2996				N	N
A6	J82-1	CRYAB	UNKNOWN	SYBR	None	585.45	437.294	783.801	4.84744	4.95157	0.0906241		0.238012	0.151612			-9.1934	TRUE	4043.83	TRUE	1	2	1	85.4485	79.1915			N	Y
A7	J82-1	SQLE	UNKNOWN	SYBR	None	42.0653	31.9321	55.414	5.55117	5.5189	0.0279911		0.805338	0.143212			-5.39456	TRUE	5685.35	TRUE	1	2	1	89.4724	80.6734			N	Y
A8	J82-1	SQLE	UNKNOWN	SYBR	None	42.0653	31.9321	55.414	5.50121	5.5189	0.0279911		0.805338	0.143212			-5.39456	TRUE	5685.35	TRUE	1	2	1	89.4724	80.6734			N	Y
A9	J82-1	SQLE	UNKNOWN	SYBR	None	42.0653	31.9321	55.414	5.50431	5.5189	0.0279911		0.805338	0.143212			-5.39456	TRUE	5685.35	TRUE	1	2	1	89.165	80.5189			N	Y
A10	J82-1	G6PD	UNKNOWN	SYBR	None	42.4148	30.598	58.7952	5.78074	5.70848	0.160115		0.994917	0.169688			-5.4065	TRUE	5566.2	TRUE	1	2	1	87.078				N	N
A11	J82-1	G6PD	UNKNOWN	SYBR	None	42.4148	30.598	58.7952	5.52497	5.70848	0.160115		0.994917	0.169688			-5.4065	TRUE	5566.2	TRUE	1	2	1	86.9342				N	N
A12	J82-1	G6PD	UNKNOWN	SYBR	None	42.4148	30.598	58.7952	5.81972	5.70848	0.160115		0.994917	0.169688			-5.4065	TRUE	5566.2	TRUE	1	2	1	87.0833				N	N
B1	J82-2	TFRC	UNKNOWN	SYBR	None	355.459	222.23	568.56	5.38539	5.06573	0.410233		0.810278	0.244064			-8.47354	TRUE	5674.61	TRUE	1	2	1	82.3127				N	N
B2	J82-2	TFRC	UNKNOWN	SYBR	None	355.459	222.23	568.56	5.20864	5.06573	0.410233		0.810278	0.244064			-8.47354	TRUE	5674.61	TRUE	1	2	1	82.4617				N	N
B3	J82-2	TFRC	UNKNOWN	SYBR	None	355.459	222.23	568.56	4.60315	5.06573	0.410233		0.810278	0.244064			-8.47354	TRUE	5674.61	TRUE	1	2	1	82.9109				N	N
B4	J82-2	CRYAB	UNKNOWN	SYBR	None	615.193	507.301	746.03	4.55022	4.42197	0.140389		0.166519	0.100199			-9.26489	TRUE	4043.83	TRUE	1	2	1	85.2943	76.8036			N	Y
B5	J82-2	CRYAB	UNKNOWN	SYBR	None	615.193	507.301	746.03	4.4437	4.42197	0.140389		0.166519	0.100199			-9.26489	TRUE	4043.83	TRUE	1	2	1	85.2996				N	N
B6	J82-2	CRYAB	UNKNOWN	SYBR	None	615.193	507.301	746.03	4.27198	4.42197	0.140389		0.166519	0.100199			-9.26489	TRUE	4043.83	TRUE	1	2	1	85.2996	80.2344			N	Y
B7	J82-2	SQLE	UNKNOWN	SYBR	None	45.8458	39.8612	52.729	5.01164	4.93663	0.0737499		0.681178	0.0726851			-5.51872	TRUE	5685.35	TRUE	1	2	1	89.3232	80.6734			N	Y
B8	J82-2	SQLE	UNKNOWN	SYBR	None	45.8458	39.8612	52.729	4.93403	4.93663	0.0737499		0.681178	0.0726851			-5.51872	TRUE	5685.35	TRUE	1	2	1	89.3232	80.6734			N	Y
B9	J82-2	SQLE	UNKNOWN	SYBR	None	45.8458	39.8612	52.729	4.86421	4.93663	0.0737499		0.681178	0.0726851			-5.51872	TRUE	5685.35	TRUE	1	2	1	89.165	80.3698			N	Y
B10	J82-2	G6PD	UNKNOWN	SYBR	None	49.0852	43.5773	55.2893	5.00344	5.03965	0.032623		0.784196	0.0618455			-5.61722	TRUE	5566.2	TRUE	1	2	1	87.078				N	N
B11	J82-2	G6PD	UNKNOWN	SYBR	None	49.0852	43.5773	55.2893	5.04872	5.03965	0.032623		0.784196	0.0618455			-5.61722	TRUE	5566.2	TRUE	1	2	1	86.9342				N	N
B12	J82-2	G6PD	UNKNOWN	SYBR	None	49.0852	43.5773	55.2893	5.06677	5.03965	0.032623		0.784196	0.0618455			-5.61722	TRUE	5566.2	TRUE	1	2	1	86.9342				N	N
C1	J82-3	TFRC	UNKNOWN	SYBR	None	598.726	382.518	937.14	5.29725	4.94916	0.384982		0.0580657	0.232805			-9.22575	TRUE	5674.61	TRUE	1	2	1	82.6107				N	N
C2	J82-3	TFRC	UNKNOWN	SYBR	None	598.726	382.518	937.14	5.01458	4.94916	0.384982		0.0580657	0.232805			-9.22575	TRUE	5674.61	TRUE	1	2	1	82.4617				N	N
C3	J82-3	TFRC	UNKNOWN	SYBR	None	598.726	382.518	937.14	4.53566	4.94916	0.384982		0.0580657	0.232805			-9.22575	TRUE	5674.61	TRUE	1	2	1	82.9109				N	N
C4	J82-3	CRYAB	UNKNOWN	SYBR	None	961.141	837.531	1102.99	4.39399	4.41391	0.0311064		-0.47719	0.0715321			-9.9086	TRUE	4043.83	TRUE	1	2	1	78.889	85.2943			N	Y
C5	J82-3	CRYAB	UNKNOWN	SYBR	None	961.141	837.531	1102.99	4.39798	4.41391	0.0311064		-0.47719	0.0715321			-9.9086	TRUE	4043.83	TRUE	1	2	1	85.1506				N	N
C6	J82-3	CRYAB	UNKNOWN	SYBR	None	961.141	837.531	1102.99	4.44975	4.41391	0.0311064		-0.47719	0.0715321			-9.9086	TRUE	4043.83	TRUE	1	2	1	85.2996	77.4038			N	Y
C7	J82-3	SQLE	UNKNOWN	SYBR	None	77.7089	62.6499	96.3876	4.92277	4.81099	0.152322		-0.0801117	0.11193			-6.28001	TRUE	5685.35	TRUE	1	2	1	89.1741	79.6294			N	Y
C8	J82-3	SQLE	UNKNOWN	SYBR	None	77.7089	62.6499	96.3876	4.8727	4.81099	0.152322		-0.0801117	0.11193			-6.28001	TRUE	5685.35	TRUE	1	2	1	89.1741	80.0768			N	Y
C9	J82-3	SQLE	UNKNOWN	SYBR	None	77.7089	62.6499	96.3876	4.63749	4.81099	0.152322		-0.0801117	0.11193			-6.28001	TRUE	5685.35	TRUE	1	2	1	89.165	80.5189			N	Y
C10	J82-3	G6PD	UNKNOWN	SYBR	None	69.693	57.3834	84.6432	5.30211	5.16957	0.127323		0.27847	0.100985			-6.12294	TRUE	5566.2	TRUE	1	2	1	86.9289				N	N
C11	J82-3	G6PD	UNKNOWN	SYBR	None	69.693	57.3834	84.6432	5.1584	5.16957	0.127323		0.27847	0.100985			-6.12294	TRUE	5566.2	TRUE	1	2	1	86.7851				N	N
C12	J82-3	G6PD	UNKNOWN	SYBR	None	69.693	57.3834	84.6432	5.0482	5.16957	0.127323		0.27847	0.100985			-6.12294	TRUE	5566.2	TRUE	1	2	1	86.9342				N	N
D1	SV-HUC-1	TFRC	UNKNOWN	SYBR	None	1	0.685253	1.45931	28.0368	27.6509	0.340036		9.28382	0.196399			0	TRUE	5674.61	TRUE	3	18	1	82.1637				N	N
D2	SV-HUC-1	TFRC	UNKNOWN	SYBR	None	1	0.685253	1.45931	27.3951	27.6509	0.340036		9.28382	0.196399			0	TRUE	5674.61	TRUE	3	18	1	82.1637				N	N
D3	SV-HUC-1	TFRC	UNKNOWN	SYBR	None	1	0.685253	1.45931	27.5209	27.6509	0.340036		9.28382	0.196399			0	TRUE	5674.61	TRUE	3	18	1	82.613				N	N
D4	SV-HUC-1	CRYAB	UNKNOWN	SYBR	None	1	0.728367	1.37293	28.1191	27.7985	0.285094		9.43141	0.164693			0	TRUE	4043.83	TRUE	3	18	1	85.2943	77.1015			N	Y
D5	SV-HUC-1	CRYAB	UNKNOWN	SYBR	None	1	0.728367	1.37293	27.7028	27.7985	0.285094		9.43141	0.164693			0	TRUE	4043.83	TRUE	3	19	1	85.2996				N	N
D6	SV-HUC-1	CRYAB	UNKNOWN	SYBR	None	1	0.728367	1.37293	27.5736	27.7985	0.285094		9.43141	0.164693			0	TRUE	4043.83	TRUE	3	16	1	85.2996				N	N
D7	SV-HUC-1	SQLE	UNKNOWN	SYBR	None	1	0.884475	1.13061	24.6207	24.567	0.110064		6.1999	0.0637887			0	TRUE	5685.35	TRUE	3	15	1	89.1741	80.5242			N	Y
D8	SV-HUC-1	SQLE	UNKNOWN	SYBR	None	1	0.884475	1.13061	24.6399	24.567	0.110064		6.1999	0.0637887			0	TRUE	5685.35	TRUE	3	16	1	89.1741	80.3751			N	Y
D9	SV-HUC-1	SQLE	UNKNOWN	SYBR	None	1	0.884475	1.13061	24.4404	24.567	0.110064		6.1999	0.0637887			0	TRUE	5685.35	TRUE	3	13	1	89.165	80.3698			N	Y
D10	SV-HUC-1	G6PD	UNKNOWN	SYBR	None	1	0.848957	1.17792	24.9285	24.7685	0.147057		6.40141	0.085086			0	TRUE	5566.2	TRUE	3	13	1	87.227				N	N
D11	SV-HUC-1	G6PD	UNKNOWN	SYBR	None	1	0.848957	1.17792	24.7376	24.7685	0.147057		6.40141	0.085086			0	TRUE	5566.2	TRUE	3	15	1	86.9342				N	N
D12	SV-HUC-1	G6PD	UNKNOWN	SYBR	None	1	0.848957	1.17792	24.6393	24.7685	0.147057		6.40141	0.085086			0	TRUE	5566.2	TRUE	3	16	1	87.0833				N	N
E1	SV-HUC-2	TFRC	UNKNOWN	SYBR	None	10.8377	8.6866	13.5215	26.512	26.2933	0.190039		5.84583	0.114966			-3.43799	TRUE	5674.61	TRUE	1	2	1	82.1637				N	N
E2	SV-HUC-2	TFRC	UNKNOWN	SYBR	None	10.8377	8.6866	13.5215	26.1997	26.2933	0.190039		5.84583	0.114966			-3.43799	TRUE	5674.61	TRUE	1	2	1	82.1637				N	N
E3	SV-HUC-2	TFRC	UNKNOWN	SYBR	None	10.8377	8.6866	13.5215	26.1683	26.2933	0.190039		5.84583	0.114966			-3.43799	TRUE	5674.61	TRUE	1	2	1	82.613				N	N
E4	SV-HUC-2	CRYAB	UNKNOWN	SYBR	None	14.4818	12.9738	16.1652	25.9649	26.0227	0.0791049		5.57524	0.0571385			-3.85617	TRUE	4043.83	TRUE	1	2	1	85.4433				N	N
E5	SV-HUC-2	CRYAB	UNKNOWN	SYBR	None	14.4818	12.9738	16.1652	25.9905	26.0227	0.0791049		5.57524	0.0571385			-3.85617	TRUE	4043.83	TRUE	1	2	1	85.2996				N	N
E6	SV-HUC-2	CRYAB	UNKNOWN	SYBR	None	14.4818	12.9738	16.1652	26.1129	26.0227	0.0791049		5.57524	0.0571385			-3.85617	TRUE	4043.83	TRUE	1	2	1	85.4485				N	N
E7	SV-HUC-2	SQLE	UNKNOWN	SYBR	None	3.62708	1.78959	7.35125	25.3841	24.7886	0.633015		4.34109	0.367081			-1.85881	TRUE	5685.35	TRUE	3	12	1	89.1741	80.5242			Y	Y
E8	SV-HUC-2	SQLE	UNKNOWN	SYBR	None	3.62708	1.78959	7.35125	24.8578	24.7886	0.633015		4.34109	0.367081			-1.85881	TRUE	5685.35	TRUE	1	2	1	89.1741	80.6734			Y	Y
E9	SV-HUC-2	SQLE	UNKNOWN	SYBR	None	3.62708	1.78959	7.35125	24.1238	24.7886	0.633015		4.34109	0.367081			-1.85881	TRUE	5685.35	TRUE	1	2	1	89.165	80.5189			Y	Y
E10	SV-HUC-2	G6PD	UNKNOWN	SYBR	None	3.91007	3.20098	4.77623	25.0777	24.8817	0.169985		4.43422	0.103974			-1.96719	TRUE	5566.2	TRUE	1	2	1	88.4196				N	N
E11	SV-HUC-2	G6PD	UNKNOWN	SYBR	None	3.91007	3.20098	4.77623	24.7932	24.8817	0.169985		4.43422	0.103974			-1.96719	TRUE	5566.2	TRUE	1	2	1	88.127				N	N
E12	SV-HUC-2	G6PD	UNKNOWN	SYBR	None	3.91007	3.20098	4.77623	24.7743	24.8817	0.169985		4.43422	0.103974			-1.96719	TRUE	5566.2	TRUE	1	2	1	88.127				N	N
F1	SV-HUC-3	TFRC	UNKNOWN	SYBR	None	9.42722	4.13713	21.4817	27.5245	26.8243	0.646309		6.04698	0.427958			-3.23683	TRUE	5674.61	TRUE	3	15	1	82.1637				Y	N
F2	SV-HUC-3	TFRC	UNKNOWN	SYBR	None	9.42722	4.13713	21.4817	26.6979	26.8243	0.646309		6.04698	0.427958			-3.23683	TRUE	5674.61	TRUE	1	2	1	82.1637				Y	N
F3	SV-HUC-3	TFRC	UNKNOWN	SYBR	None	9.42722	4.13713	21.4817	26.2506	26.8243	0.646309		6.04698	0.427958			-3.23683	TRUE	5674.61	TRUE	1	2	1	82.613				Y	N
F4	SV-HUC-3	CRYAB	UNKNOWN	SYBR	None	10.2934	4.67539	22.662	27.5177	26.8451	0.610542		6.06777	0.410077			-3.36364	TRUE	4043.83	TRUE	3	11	1	85.4433				Y	N
F5	SV-HUC-3	CRYAB	UNKNOWN	SYBR	None	10.2934	4.67539	22.662	26.6917	26.8451	0.610542		6.06777	0.410077			-3.36364	TRUE	4043.83	TRUE	1	2	1	85.2996				Y	N
F6	SV-HUC-3	CRYAB	UNKNOWN	SYBR	None	10.2934	4.67539	22.662	26.3259	26.8451	0.610542		6.06777	0.410077			-3.36364	TRUE	4043.83	TRUE	1	2	1	85.2996				Y	N
F7	SV-HUC-3	SQLE	UNKNOWN	SYBR	None	3.90385	2.25575	6.75607	24.9856	25.0123	0.334584		4.235	0.285			-1.9649	TRUE	5685.35	TRUE	1	2	1	89.025	80.3751			N	Y
F8	SV-HUC-3	SQLE	UNKNOWN	SYBR	None	3.90385	2.25575	6.75607	25.3595	25.0123	0.334584		4.235	0.285			-1.9649	TRUE	5685.35	TRUE	3	7	1	89.025	80.3751			N	Y
F9	SV-HUC-3	SQLE	UNKNOWN	SYBR	None	3.90385	2.25575	6.75607	24.6919	25.0123	0.334584		4.235	0.285			-1.9649	TRUE	5685.35	TRUE	1	2	1	89.165	80.6679			N	Y
F10	SV-HUC-3	G6PD	UNKNOWN	SYBR	None	3.2837	2.12282	5.07939	25.5962	25.4634	0.149694		4.68609	0.22667			-1.71532	TRUE	5566.2	TRUE	1	2	1	87.8233				N	N
F11	SV-HUC-3	G6PD	UNKNOWN	SYBR	None	3.2837	2.12282	5.07939	25.4928	25.4634	0.149694		4.68609	0.22667			-1.71532	TRUE	5566.2	TRUE	1	2	1	87.5306				N	N
F12	SV-HUC-3	G6PD	UNKNOWN	SYBR	None	3.2837	2.12282	5.07939	25.3012	25.4634	0.149694		4.68609	0.22667			-1.71532	TRUE	5566.2	TRUE	1	2	1	87.8288				N	N
G1	J82-1	actin	UNKNOWN	SYBR	None				4.99586	4.71356	0.246467							TRUE	5843.29	TRUE	1	2	1	88.868				N	N
G2	J82-1	actin	UNKNOWN	SYBR	None				4.60361	4.71356	0.246467							TRUE	5843.29	TRUE	1	2	1	88.868				N	N
G3	J82-1	actin	UNKNOWN	SYBR	None				4.5412	4.71356	0.246467							TRUE	5843.29	TRUE	1	2	1	89.1673				N	N
G4	J82-2	actin	UNKNOWN	SYBR	None				4.36622	4.25545	0.102031							TRUE	5843.29	TRUE	1	2	1	89.1673				N	N
G5	J82-2	actin	UNKNOWN	SYBR	None				4.23483	4.25545	0.102031							TRUE	5843.29	TRUE	1	2	1	89.1729				N	N
G6	J82-2	actin	UNKNOWN	SYBR	None				4.1653	4.25545	0.102031							TRUE	5843.29	TRUE	1	2	1	89.1729				N	N
G7	J82-3	actin	UNKNOWN	SYBR	None				4.85893	4.8911	0.119929							TRUE	5843.29	TRUE	1	2	1	88.8758				N	N
G8	J82-3	actin	UNKNOWN	SYBR	None				5.02383	4.8911	0.119929							TRUE	5843.29	TRUE	1	2	1	88.8758				N	N
G9	J82-3	actin	UNKNOWN	SYBR	None				4.79053	4.8911	0.119929							TRUE	5843.29	TRUE	1	2	1	89.0159				N	N
H1	SV-HUC-1	actin	UNKNOWN	SYBR	None				18.3763	18.3671	0.00964325							TRUE	5843.29	TRUE	1	2	1	88.868				N	N
H2	SV-HUC-1	actin	UNKNOWN	SYBR	None				18.368	18.3671	0.00964325							TRUE	5843.29	TRUE	1	2	1	88.868				N	N
H3	SV-HUC-1	actin	UNKNOWN	SYBR	None				18.357	18.3671	0.00964325							TRUE	5843.29	TRUE	1	2	1	89.1673				N	N
H4	SV-HUC-2	actin	UNKNOWN	SYBR	None				20.4358	20.4475	0.0594713							TRUE	5843.29	TRUE	1	2	1	89.1673				N	N
H5	SV-HUC-2	actin	UNKNOWN	SYBR	None				20.5119	20.4475	0.0594713							TRUE	5843.29	TRUE	1	2	1	89.1729				N	N
H6	SV-HUC-2	actin	UNKNOWN	SYBR	None				20.3947	20.4475	0.0594713							TRUE	5843.29	TRUE	1	2	1	89.1729				N	N
H7	SV-HUC-3	actin	UNKNOWN	SYBR	None				21.188	20.7773	0.362945							TRUE	5843.29	TRUE	3	11	1	88.8758				N	N
H8	SV-HUC-3	actin	UNKNOWN	SYBR	None				20.6446	20.7773	0.362945							TRUE	5843.29	TRUE	1	2	1	88.8758				N	N
H9	SV-HUC-3	actin	UNKNOWN	SYBR	None				20.4995	20.7773	0.362945							TRUE	5843.29	TRUE	1	2	1	89.165				N	N
Analysis Type	Singleplex
Endogenous Control	actin
RQ Min/Max Confidence Level	95.0
Reference Sample	SV-HUC-1

## Sheet: Raw Data
Block Type	96well
Chemistry	SYBR_GREEN
Experiment File Name	G:\2021-06-30.eds
Experiment Run End Time	2021-06-30 03:02:03 AM SGT
Instrument Type	steponeplus
Passive Reference
Well	Cycle	BLUE	GREEN	YELLOW	RED
A1	1	-12795	-9851	-4224	-443
A2	1	-14000	-10801	-4657	-597
A3	1	-14072	-10612	-4849	-805
A4	1	-14149	-10858	-5100	-1099
A5	1	-13654	-10509	-4760	-954
A6	1	-13516	-10530	-5174	-1474
A7	1	-13673	-10549	-5191	-1596
A8	1	-13670	-10469	-4997	-1287
A9	1	-13208	-10284	-4812	-1107
A10	1	-14959	-11378	-6287	-2882
A11	1	-15068	-11613	-5967	-2256
A12	1	-14341	-11143	-5851	-2442
B1	1	-13172	-9962	-4193	-226
B2	1	-15503	-11724	-5451	-1329
B3	1	-14640	-11111	-5212	-1253
B4	1	-14857	-11275	-5783	-2002
B5	1	-14253	-10902	-4958	-987
B6	1	-15580	-11693	-5506	-1327
B7	1	-14303	-10825	-5353	-1584
B8	1	-12442	-9657	-4023	-135
B9	1	-11974	-9446	-3983	-311
B10	1	-14949	-11378	-5159	-1027
B11	1	-14623	-11203	-4814	-594
B12	1	-13183	-10353	-4353	-451
C1	1	-14369	-11085	-5304	-1610
C2	1	-15661	-11845	-5334	-1040
C3	1	-13355	-10301	-4204	-214
C4	1	-13902	-10673	-4361	-235
C5	1	-13644	-9998	-3631	869
C6	1	-15955	-11890	-5760	-1681
C7	1	-13187	-10195	-4518	-715
C8	1	-13731	-10598	-4723	-759
C9	1	-11538	-9238	-3878	-328
C10	1	-14170	-10849	-4906	-960
C11	1	-15277	-11614	-4804	-284
C12	1	-13150	-10189	-4394	-600
D1	1	-14593	-11226	-5404	-1630
D2	1	-15500	-11773	-5187	-981
D3	1	-13538	-10313	-4485	-536
D4	1	-14711	-11152	-4943	-915
D5	1	-14533	-10991	-4744	-593
D6	1	-14551	-10716	-4305	8
D7	1	-13180	-10235	-4293	-421
D8	1	-12902	-9894	-4129	-87
D9	1	-12728	-9952	-3950	34
D10	1	-13665	-10427	-4648	-782
D11	1	-16005	-12131	-5580	-1344
D12	1	-14468	-11174	-5089	-1285
E1	1	-14218	-10404	-5228	-1969
E2	1	-14549	-10977	-5208	-1365
E3	1	-14733	-11279	-5811	-2188
E4	1	-15175	-11493	-6095	-2596
E5	1	-14588	-11028	-5491	-1845
E6	1	-15132	-11341	-6106	-2622
E7	1	-13682	-10391	-5072	-1296
E8	1	-13179	-10092	-5212	-1797
E9	1	-13151	-10287	-6063	-3270
E10	1	-14588	-11233	-6178	-2976
E11	1	-15185	-11695	-6109	-2530
E12	1	-14831	-11440	-6141	-2869
F1	1	-14876	-11530	-5228	-1118
F2	1	-15552	-11847	-4687	-30
F3	1	-13730	-10489	-4562	-535
F4	1	-14849	-11204	-5568	-1718
F5	1	-15163	-11492	-5525	-1512
F6	1	-15573	-11525	-5513	-1402
F7	1	-13550	-10200	-4837	-996
F8	1	-13715	-10566	-4508	-392
F9	1	-12939	-10045	-4168	-208
F10	1	-14486	-11004	-5010	-1134
F11	1	-15428	-11759	-5568	-1530
F12	1	-13944	-10741	-5268	-1704
G1	1	-14215	-11050	-5495	-1892
G2	1	-15796	-12032	-5764	-1560
G3	1	-13658	-10438	-4829	-967
G4	1	-13262	-10203	-4958	-1361
G5	1	-15127	-11408	-5617	-1646
G6	1	-16839	-12503	-6661	-2729
G7	1	-15996	-11964	-5782	-1742
G8	1	-14233	-10861	-5148	-1155
G9	1	-15407	-11770	-5892	-2077
G10	1	-17118	-13158	-12245	-11466
G11	1	-16832	-12937	-12051	-11121
G12	1	-13160	-9941	-8989	-7611
H1	1	-13514	-10597	-5215	-1732
H2	1	-13550	-10467	-4918	-1251
H3	1	-13199	-10394	-5266	-1769
H4	1	-12774	-9910	-5066	-1780
H5	1	-14525	-11186	-6098	-2620
H6	1	-12372	-9929	-5395	-2183
H7	1	-13030	-10191	-5735	-2473
H8	1	-13573	-10373	-5194	-1634
H9	1	-12190	-9635	-4712	-1493
H10	1	-14629	-11698	-11071	-10753
H11	1	-16465	-12813	-11907	-11160
H12	1	-14476	-11435	-10641	-9979
A1	2	-12422	-9579	-4004	-242
A2	2	-13737	-10634	-4421	-385
A3	2	-13740	-10367	-4643	-648
A4	2	-13847	-10634	-4829	-829
A5	2	-13350	-10294	-4564	-772
A6	2	-13173	-10272	-4954	-1266
A7	2	-13306	-10293	-4971	-1355
A8	2	-13288	-10205	-4773	-1087
A9	2	-12853	-10046	-4612	-933
A10	2	-14645	-11176	-6081	-2701
A11	2	-14759	-11389	-5764	-2068
A12	2	-14057	-10957	-5689	-2346
B1	2	-12815	-9699	-3937	26
B2	2	-15243	-11562	-5345	-1270
B3	2	-14260	-10846	-5010	-1089
B4	2	-14523	-11059	-5572	-1785
B5	2	-13983	-10706	-4837	-854
B6	2	-15259	-11460	-5377	-1226
B7	2	-13966	-10618	-5231	-1500
B8	2	-12091	-9415	-3865	-15
B9	2	-11578	-9187	-3784	-146
B10	2	-14616	-11131	-5015	-905
B11	2	-14301	-10941	-4606	-348
B12	2	-12856	-10120	-4134	-259
C1	2	-14071	-10852	-5026	-1273
C2	2	-15371	-11648	-5169	-897
C3	2	-12949	-10030	-4061	-151
C4	2	-13571	-10434	-4199	-103
C5	2	-13283	-9751	-3449	1012
C6	2	-15629	-11639	-5582	-1519
C7	2	-12805	-9927	-4326	-565
C8	2	-13348	-10315	-4528	-602
C9	2	-11039	-8886	-3604	-59
C10	2	-13875	-10633	-4734	-790
C11	2	-14973	-11386	-4646	-143
C12	2	-12747	-9933	-4108	-319
D1	2	-14403	-11089	-5171	-1310
D2	2	-15405	-11711	-5095	-891
D3	2	-13456	-10256	-4429	-468
D4	2	-14662	-11104	-4924	-924
D5	2	-14452	-10982	-4693	-539
D6	2	-14499	-10628	-4276	39
D7	2	-13121	-10195	-4274	-414
D8	2	-12812	-9829	-4059	1
D9	2	-12607	-9868	-3884	116
D10	2	-13589	-10354	-4548	-669
D11	2	-15934	-12058	-5457	-1208
D12	2	-14344	-11084	-4908	-1035
E1	2	-14091	-10318	-5053	-1756
E2	2	-14465	-10895	-5122	-1239
E3	2	-14671	-11258	-5785	-2173
E4	2	-15138	-11461	-6066	-2557
E5	2	-14501	-10943	-5384	-1747
E6	2	-15058	-11280	-6077	-2580
E7	2	-13632	-10362	-5075	-1332
E8	2	-13160	-10050	-5200	-1775
E9	2	-13093	-10249	-6039	-3246
E10	2	-14544	-11189	-6133	-2924
E11	2	-15134	-11652	-6047	-2483
E12	2	-14751	-11393	-6042	-2768
F1	2	-14808	-11475	-5104	-927
F2	2	-15472	-11801	-4577	100
F3	2	-13591	-10393	-4439	-377
F4	2	-14795	-11151	-5532	-1688
F5	2	-15120	-11433	-5436	-1418
F6	2	-15517	-11498	-5467	-1376
F7	2	-13465	-10121	-4737	-910
F8	2	-13652	-10528	-4500	-382
F9	2	-12883	-9992	-4134	-144
F10	2	-14430	-10958	-4936	-1031
F11	2	-15384	-11727	-5477	-1396
F12	2	-13882	-10707	-5191	-1604
G1	2	-13829	-10763	-5275	-1703
G2	2	-15402	-11744	-5569	-1401
G3	2	-13117	-10038	-4577	-772
G4	2	-12763	-9844	-4686	-1109
G5	2	-14663	-11058	-5403	-1491
G6	2	-16326	-12126	-6430	-2547
G7	2	-15546	-11661	-5561	-1529
G8	2	-13822	-10550	-4981	-1028
G9	2	-14966	-11414	-5720	-1957
G10	2	-17082	-13137	-12246	-11460
G11	2	-16811	-12920	-12048	-11122
G12	2	-13087	-9889	-8954	-7548
H1	2	-13406	-10498	-5171	-1713
H2	2	-13421	-10391	-4765	-1061
H3	2	-13064	-10293	-5111	-1547
H4	2	-12643	-9828	-4919	-1546
H5	2	-14401	-11104	-5961	-2439
H6	2	-12243	-9833	-5251	-2028
H7	2	-12886	-10050	-5559	-2263
H8	2	-13399	-10262	-5036	-1441
H9	2	-12104	-9564	-4590	-1303
H10	2	-14611	-11669	-11077	-10717
H11	2	-16416	-12784	-11885	-11150
H12	2	-14416	-11396	-10634	-9991
A1	3	-11833	-9162	-3766	-35
A2	3	-13236	-10252	-4242	-240
A3	3	-13051	-9852	-4364	-433
A4	3	-13255	-10180	-4584	-660
A5	3	-12730	-9836	-4314	-576
A6	3	-12501	-9785	-4668	-1084
A7	3	-12557	-9725	-4642	-1121
A8	3	-12532	-9665	-4464	-876
A9	3	-12094	-9505	-4291	-712
A10	3	-13969	-10681	-5804	-2501
A11	3	-14044	-10900	-5464	-1819
A12	3	-13449	-10543	-5469	-2173
B1	3	-12237	-9310	-3746	122
B2	3	-14625	-11106	-5146	-1204
B3	3	-13266	-10134	-4620	-867
B4	3	-13843	-10558	-5293	-1673
B5	3	-13212	-10147	-4525	-634
B6	3	-14366	-10828	-5030	-996
B7	3	-13144	-9992	-4828	-1214
B8	3	-11223	-8799	-3540	202
B9	3	-10676	-8562	-3430	74
B10	3	-13814	-10581	-4675	-722
B11	3	-13577	-10447	-4358	-251
B12	3	-12086	-9584	-3794	-7
C1	3	-13479	-10455	-4804	-1161
C2	3	-14625	-11113	-4860	-708
C3	3	-11878	-9278	-3616	169
C4	3	-12783	-9836	-3832	169
C5	3	-12501	-9171	-3156	1205
C6	3	-14843	-11085	-5290	-1350
C7	3	-11889	-9286	-3972	-325
C8	3	-12416	-9656	-4150	-367
C9	3	-9960	-8122	-3156	227
C10	3	-13138	-10141	-4445	-578
C11	3	-14236	-10876	-4355	77
C12	3	-11951	-9353	-3744	-65
D1	3	-14337	-11074	-5181	-1321
D2	3	-15348	-11664	-5062	-847
D3	3	-13396	-10219	-4383	-409
D4	3	-14603	-11083	-4845	-794
D5	3	-14402	-10912	-4641	-485
D6	3	-14458	-10623	-4228	98
D7	3	-13043	-10130	-4177	-285
D8	3	-12750	-9808	-4040	9
D9	3	-12520	-9821	-3785	211
D10	3	-13533	-10324	-4511	-628
D11	3	-15906	-12030	-5458	-1195
D12	3	-14284	-11053	-4844	-955
E1	3	-14041	-10286	-5102	-1824
E2	3	-14391	-10878	-5076	-1237
E3	3	-14610	-11211	-5727	-2080
E4	3	-15071	-11391	-5991	-2455
E5	3	-14440	-10900	-5360	-1685
E6	3	-14990	-11221	-6008	-2521
E7	3	-13513	-10274	-4936	-1143
E8	3	-13070	-9994	-5169	-1757
E9	3	-12945	-10181	-5987	-3193
E10	3	-14508	-11144	-6119	-2905
E11	3	-15054	-11615	-6003	-2446
E12	3	-14678	-11337	-5990	-2719
F1	3	-14751	-11445	-5059	-908
F2	3	-15436	-11755	-4512	194
F3	3	-13517	-10334	-4360	-296
F4	3	-14761	-11110	-5464	-1605
F5	3	-15070	-11400	-5396	-1348
F6	3	-15433	-11445	-5387	-1287
F7	3	-13380	-10034	-4665	-798
F8	3	-13616	-10490	-4444	-310
F9	3	-12802	-9964	-4045	-75
F10	3	-14372	-10914	-4913	-994
F11	3	-15326	-11691	-5432	-1344
F12	3	-13828	-10668	-5160	-1570
G1	3	-12818	-10041	-4831	-1381
G2	3	-14188	-10871	-5058	-1051
G3	3	-11805	-9054	-4020	-398
G4	3	-11433	-8864	-4168	-830
G5	3	-13170	-9974	-4813	-1161
G6	3	-14780	-10999	-5823	-2199
G7	3	-14434	-10853	-5126	-1299
G8	3	-12745	-9790	-4517	-718
G9	3	-13736	-10590	-5197	-1602
G10	3	-17076	-13124	-12209	-11468
G11	3	-16793	-12928	-12037	-11130
G12	3	-13041	-9872	-8930	-7547
H1	3	-13318	-10452	-5081	-1562
H2	3	-13373	-10331	-4719	-1001
H3	3	-12988	-10254	-5078	-1492
H4	3	-12556	-9774	-4831	-1472
H5	3	-14370	-11054	-5922	-2385
H6	3	-12177	-9787	-5193	-2000
H7	3	-12859	-10056	-5577	-2282
H8	3	-13324	-10221	-4973	-1366
H9	3	-12050	-9531	-4546	-1266
H10	3	-14603	-11648	-11048	-10729
H11	3	-16397	-12772	-11882	-11173
H12	3	-14379	-11379	-10616	-9973
A1	4	-10698	-8346	-3306	270
A2	4	-12055	-9401	-3715	43
A3	4	-11594	-8771	-3759	-30
A4	4	-11907	-9191	-4038	-333
A5	4	-11435	-8875	-3795	-248
A6	4	-11095	-8736	-4113	-711
A7	4	-11091	-8671	-4054	-773
A8	4	-10989	-8524	-3852	-518
A9	4	-10589	-8412	-3688	-325
A10	4	-12638	-9723	-5280	-2209
A11	4	-12618	-9874	-4897	-1491
A12	4	-12150	-9628	-4962	-1889
B1	4	-10776	-8241	-3154	513
B2	4	-12956	-9910	-4507	-785
B3	4	-10926	-8434	-3705	-303
B4	4	-12128	-9293	-4671	-1290
B5	4	-11400	-8800	-3760	-161
B6	4	-12349	-9357	-4239	-501
B7	4	-11256	-8641	-4077	-740
B8	4	-9222	-7356	-2729	668
B9	4	-8629	-7073	-2611	588
B10	4	-11959	-9248	-3985	-277
B11	4	-11766	-9201	-3652	195
B12	4	-10353	-8391	-3144	401
C1	4	-11882	-9321	-4161	-739
C2	4	-12772	-9812	-4186	-293
C3	4	-9419	-7465	-2592	861
C4	4	-10913	-8502	-3070	676
C5	4	-10675	-7818	-2376	1697
C6	4	-13061	-9787	-4545	-861
C7	4	-9908	-7858	-3235	127
C8	4	-10393	-8169	-3354	139
C9	4	-7711	-6526	-2315	681
C10	4	-11563	-8997	-3808	-201
C11	4	-12568	-9702	-3716	441
C12	4	-10201	-8146	-3076	367
D1	4	-14274	-10995	-5113	-1281
D2	4	-15322	-11628	-5046	-845
D3	4	-13358	-10198	-4360	-365
D4	4	-14560	-11042	-4787	-717
D5	4	-14355	-10899	-4565	-393
D6	4	-14409	-10583	-4193	115
D7	4	-12990	-10100	-4132	-256
D8	4	-12729	-9784	-4012	40
D9	4	-12464	-9787	-3757	279
D10	4	-13503	-10276	-4461	-584
D11	4	-15866	-12028	-5470	-1192
D12	4	-14224	-10990	-4822	-918
E1	4	-13983	-10221	-5054	-1771
E2	4	-14297	-10832	-5017	-1155
E3	4	-14531	-11138	-5649	-1995
E4	4	-14978	-11318	-5926	-2384
E5	4	-14334	-10823	-5274	-1620
E6	4	-14933	-11190	-6002	-2531
E7	4	-13411	-10207	-4869	-1118
E8	4	-12965	-9955	-5113	-1725
E9	4	-12824	-10090	-5897	-3146
E10	4	-14421	-11117	-6092	-2897
E11	4	-14977	-11558	-5992	-2404
E12	4	-14622	-11274	-5972	-2702
F1	4	-14720	-11429	-5063	-885
F2	4	-15366	-11728	-4443	268
F3	4	-13483	-10289	-4321	-289
F4	4	-14676	-11069	-5407	-1559
F5	4	-15027	-11357	-5366	-1316
F6	4	-15366	-11407	-5361	-1249
F7	4	-13339	-10021	-4640	-795
F8	4	-13570	-10461	-4411	-265
F9	4	-12769	-9919	-4026	-23
F10	4	-14327	-10895	-4905	-967
F11	4	-15280	-11653	-5385	-1297
F12	4	-13775	-10619	-5123	-1525
G1	4	-10813	-8625	-4048	-894
G2	4	-11745	-9119	-4087	-443
G3	4	-9362	-7249	-3011	258
G4	4	-8683	-6803	-3110	-209
G5	4	-10179	-7754	-3630	-424
G6	4	-11624	-8721	-4568	-1424
G7	4	-12293	-9314	-4257	-778
G8	4	-10760	-8331	-3740	-270
G9	4	-11575	-8993	-4348	-1124
G10	4	-17053	-13127	-12195	-11457
G11	4	-16812	-12915	-12067	-11133
G12	4	-13024	-9844	-8924	-7527
H1	4	-13252	-10387	-5015	-1515
H2	4	-13350	-10315	-4697	-974
H3	4	-12951	-10240	-5045	-1471
H4	4	-12474	-9702	-4783	-1433
H5	4	-14318	-11015	-5877	-2357
H6	4	-12119	-9743	-5161	-1935
H7	4	-12789	-9981	-5565	-2274
H8	4	-13206	-10143	-4920	-1303
H9	4	-11970	-9486	-4544	-1286
H10	4	-14600	-11673	-11054	-10736
H11	4	-16389	-12779	-11881	-11153
H12	4	-14388	-11378	-10608	-9971
A1	5	-9196	-7263	-2695	653
A2	5	-10450	-8257	-3150	394
A3	5	-9709	-7415	-3051	367
A4	5	-10259	-7996	-3416	43
A5	5	-9770	-7650	-3131	132
A6	5	-9320	-7441	-3384	-294
A7	5	-9296	-7378	-3359	-320
A8	5	-9156	-7196	-3133	-95
A9	5	-8737	-7085	-2962	92
A10	5	-11012	-8565	-4647	-1830
A11	5	-10784	-8560	-4183	-1045
A12	5	-10507	-8463	-4336	-1514
B1	5	-8623	-6718	-2298	1046
B2	5	-10622	-8212	-3592	-226
B3	5	-7893	-6209	-2561	372
B4	5	-9913	-7675	-3844	-807
B5	5	-9017	-7050	-2833	414
B6	5	-9716	-7429	-3219	92
B7	5	-8869	-6880	-3139	-151
B8	5	-6782	-5575	-1797	1231
B9	5	-6064	-5237	-1639	1176
B10	5	-9518	-7542	-3066	223
B11	5	-9379	-7513	-2752	714
B12	5	-7960	-6727	-2274	928
C1	5	-9677	-7732	-3299	-247
C2	5	-10251	-7959	-3189	322
C3	5	-6378	-5262	-1429	1546
C4	5	-8483	-6723	-2114	1252
C5	5	-8245	-6025	-1391	2334
C6	5	-10704	-8060	-3638	-313
C7	5	-7456	-6114	-2242	696
C8	5	-7882	-6366	-2393	708
C9	5	-4883	-4531	-1213	1392
C10	5	-9479	-7518	-3010	274
C11	5	-10301	-8122	-2834	958
C12	5	-7843	-6499	-2217	864
D1	5	-14212	-10958	-5068	-1173
D2	5	-15308	-11621	-5047	-810
D3	5	-13353	-10157	-4350	-375
D4	5	-14513	-11010	-4715	-624
D5	5	-14335	-10876	-4567	-411
D6	5	-14381	-10563	-4179	142
D7	5	-12945	-10079	-4070	-188
D8	5	-12678	-9744	-3974	94
D9	5	-12452	-9763	-3747	273
D10	5	-13479	-10306	-4496	-631
D11	5	-15848	-12020	-5451	-1203
D12	5	-14223	-11001	-4814	-928
E1	5	-13897	-10177	-5009	-1716
E2	5	-14230	-10747	-4991	-1118
E3	5	-14477	-11117	-5656	-2008
E4	5	-14889	-11245	-5825	-2288
E5	5	-14266	-10783	-5240	-1587
E6	5	-14845	-11116	-5962	-2505
E7	5	-13348	-10181	-4859	-1102
E8	5	-12933	-9900	-5138	-1738
E9	5	-12721	-9997	-5864	-3106
E10	5	-14346	-11051	-6061	-2873
E11	5	-14921	-11511	-5971	-2397
E12	5	-14529	-11222	-5898	-2642
F1	5	-14690	-11405	-5005	-831
F2	5	-15334	-11707	-4466	242
F3	5	-13409	-10231	-4310	-252
F4	5	-14647	-11022	-5366	-1528
F5	5	-14972	-11326	-5349	-1328
F6	5	-15328	-11356	-5332	-1236
F7	5	-13290	-9989	-4664	-792
F8	5	-13512	-10450	-4389	-278
F9	5	-12681	-9864	-3999	-36
F10	5	-14274	-10828	-4887	-963
F11	5	-15229	-11631	-5361	-1276
F12	5	-13719	-10577	-5098	-1481
G1	5	-8495	-6955	-3173	-382
G2	5	-9011	-7128	-3036	209
G3	5	-6722	-5328	-1973	864
G4	5	-5584	-4542	-1895	519
G5	5	-6854	-5333	-2327	344
G6	5	-8210	-6212	-3256	-652
G7	5	-9958	-7636	-3358	-223
G8	5	-8591	-6739	-2909	239
G9	5	-9182	-7308	-3388	-513
G10	5	-17079	-13137	-12220	-11475
G11	5	-16811	-12920	-12049	-11142
G12	5	-13016	-9843	-8888	-7486
H1	5	-13217	-10390	-5022	-1530
H2	5	-13331	-10308	-4691	-947
H3	5	-12929	-10215	-5016	-1461
H4	5	-12436	-9642	-4762	-1429
H5	5	-14233	-10959	-5840	-2331
H6	5	-12045	-9689	-5140	-1911
H7	5	-12778	-9971	-5548	-2264
H8	5	-13148	-10085	-4860	-1257
H9	5	-11916	-9436	-4521	-1247
H10	5	-14609	-11666	-11062	-10721
H11	5	-16390	-12757	-11892	-11144
H12	5	-14370	-11352	-10603	-9948
A1	6	-7307	-5916	-1949	1115
A2	6	-8475	-6785	-2355	855
A3	6	-7553	-5831	-2212	838
A4	6	-8347	-6606	-2614	557
A5	6	-7889	-6281	-2387	602
A6	6	-7317	-5968	-2605	151
A7	6	-7301	-5915	-2564	163
A8	6	-7135	-5758	-2361	347
A9	6	-6677	-5571	-2176	566
A10	6	-9167	-7242	-3948	-1406
A11	6	-8660	-7083	-3366	-584
A12	6	-8551	-7107	-3569	-1031
B1	6	-5980	-4822	-1288	1641
B2	6	-7705	-6112	-2473	435
B3	6	-4439	-3732	-1239	1166
B4	6	-7250	-5738	-2748	-105
B5	6	-6346	-5092	-1781	1033
B6	6	-6702	-5248	-2029	806
B7	6	-6217	-4966	-2109	469
B8	6	-4000	-3596	-718	1859
B9	6	-3172	-3190	-524	1839
B10	6	-6710	-5561	-2017	845
B11	6	-6352	-5391	-1582	1439
B12	6	-5009	-4706	-1135	1590
C1	6	-6970	-5834	-2314	301
C2	6	-7161	-5731	-1994	1047
C3	6	-2923	-2792	-140	2285
C4	6	-5642	-4722	-1070	1839
C5	6	-5487	-4017	-350	2951
C6	6	-8038	-6139	-2631	275
C7	6	-4715	-4157	-1193	1325
C8	6	-5146	-4391	-1318	1326
C9	6	-1771	-2354	-31	2078
C10	6	-7074	-5843	-2105	818
C11	6	-7526	-6165	-1791	1600
C12	6	-4997	-4529	-1120	1504
D1	6	-14186	-10926	-5038	-1174
D2	6	-15259	-11592	-5039	-849
D3	6	-13324	-10176	-4340	-359
D4	6	-14533	-11024	-4783	-748
D5	6	-14295	-10865	-4546	-375
D6	6	-14390	-10552	-4205	127
D7	6	-12927	-10062	-4085	-207
D8	6	-12660	-9733	-3953	91
D9	6	-12412	-9741	-3731	299
D10	6	-13415	-10260	-4465	-581
D11	6	-15817	-12007	-5412	-1136
D12	6	-14179	-10987	-4786	-895
E1	6	-13848	-10138	-4990	-1743
E2	6	-14152	-10702	-4947	-1067
E3	6	-14383	-11052	-5585	-1945
E4	6	-14834	-11233	-5864	-2355
E5	6	-14183	-10712	-5219	-1585
E6	6	-14790	-11098	-5994	-2541
E7	6	-13279	-10109	-4807	-1048
E8	6	-12866	-9881	-5121	-1739
E9	6	-12645	-9941	-5827	-3091
E10	6	-14272	-11000	-6033	-2851
E11	6	-14844	-11478	-5926	-2394
E12	6	-14469	-11190	-5922	-2666
F1	6	-14654	-11377	-4982	-812
F2	6	-15306	-11662	-4451	264
F3	6	-13332	-10174	-4224	-163
F4	6	-14580	-11014	-5379	-1537
F5	6	-14909	-11297	-5332	-1294
F6	6	-15234	-11321	-5299	-1179
F7	6	-13250	-9965	-4623	-784
F8	6	-13464	-10397	-4332	-210
F9	6	-12649	-9851	-3982	6
F10	6	-14218	-10810	-4825	-919
F11	6	-15187	-11592	-5350	-1271
F12	6	-13708	-10555	-5095	-1527
G1	6	-6072	-5231	-2288	100
G2	6	-6111	-5063	-1920	823
G3	6	-4066	-3404	-982	1428
G4	6	-2423	-2277	-652	1296
G5	6	-3623	-3013	-1100	1078
G6	6	-4865	-3860	-1983	80
G7	6	-7546	-5909	-2416	323
G8	6	-6364	-5143	-2004	782
G9	6	-6773	-5590	-2478	17
G10	6	-17064	-13132	-12231	-11462
G11	6	-16795	-12929	-12073	-11136
G12	6	-12996	-9840	-8911	-7467
H1	6	-13198	-10358	-5035	-1569
H2	6	-13297	-10293	-4656	-937
H3	6	-12921	-10187	-5000	-1437
H4	6	-12343	-9609	-4713	-1367
H5	6	-14180	-10943	-5828	-2328
H6	6	-12001	-9657	-5110	-1880
H7	6	-12694	-9914	-5511	-2248
H8	6	-13074	-10039	-4826	-1223
H9	6	-11846	-9379	-4501	-1247
H10	6	-14617	-11669	-11071	-10739
H11	6	-16398	-12778	-11879	-11158
H12	6	-14355	-11353	-10604	-9954
A1	7	-5293	-4479	-1156	1580
A2	7	-6366	-5312	-1584	1323
A3	7	-5370	-4242	-1378	1363
A4	7	-6542	-5278	-1961	923
A5	7	-5989	-4890	-1656	1005
A6	7	-5288	-4496	-1826	635
A7	7	-5341	-4486	-1770	623
A8	7	-5163	-4323	-1610	783
A9	7	-4613	-4127	-1374	1010
A10	7	-7318	-5915	-3206	-986
A11	7	-6496	-5584	-2555	-83
A12	7	-6521	-5688	-2792	-572
B1	7	-3305	-2910	-300	2193
B2	7	-4801	-4017	-1395	1079
B3	7	-1108	-1327	34	1918
B4	7	-4820	-3976	-1916	347
B5	7	-3660	-3173	-750	1612
B6	7	-3728	-3100	-891	1472
B7	7	-3615	-3076	-1131	1026
B8	7	-1336	-1688	285	2441
B9	7	-332	-1169	564	2464
B10	7	-3876	-3591	-953	1454
B11	7	-3325	-3308	-489	2097
B12	7	-2014	-2665	-64	2191
C1	7	-4069	-3802	-1165	1037
C2	7	-4005	-3457	-770	1779
C3	7	539	-329	1225	3139
C4	7	-2747	-2622	63	2543
C5	7	-2741	-2064	702	3546
C6	7	-5352	-4204	-1598	881
C7	7	-2051	-2275	-190	1904
C8	7	-2455	-2475	-303	1919
C9	7	1187	-264	1094	2738
C10	7	-4725	-4220	-1257	1297
C11	7	-4741	-4233	-784	2153
C12	7	-2153	-2589	-124	2015
D1	7	-14164	-10936	-5064	-1220
D2	7	-15229	-11598	-5022	-790
D3	7	-13345	-10162	-4360	-399
D4	7	-14514	-11000	-4715	-661
D5	7	-14302	-10869	-4536	-340
D6	7	-14369	-10574	-4219	77
D7	7	-12923	-10044	-4046	-143
D8	7	-12660	-9747	-3961	89
D9	7	-12391	-9734	-3707	301
D10	7	-13420	-10237	-4455	-591
D11	7	-15840	-12029	-5471	-1226
D12	7	-14197	-11017	-4839	-969
E1	7	-13773	-10086	-4980	-1705
E2	7	-14070	-10651	-4908	-1060
E3	7	-14333	-11005	-5575	-1954
E4	7	-14740	-11183	-5783	-2266
E5	7	-14132	-10659	-5197	-1567
E6	7	-14741	-11030	-5975	-2541
E7	7	-13224	-10076	-4781	-1048
E8	7	-12818	-9819	-5097	-1714
E9	7	-12575	-9889	-5772	-3058
E10	7	-14242	-10969	-6036	-2857
E11	7	-14759	-11421	-5917	-2392
E12	7	-14395	-11142	-5887	-2665
F1	7	-14605	-11346	-4976	-831
F2	7	-15282	-11659	-4473	232
F3	7	-13288	-10119	-4216	-166
F4	7	-14522	-10953	-5346	-1517
F5	7	-14880	-11259	-5326	-1301
F6	7	-15202	-11294	-5293	-1201
F7	7	-13192	-9917	-4605	-749
F8	7	-13374	-10334	-4207	-17
F9	7	-12603	-9823	-3986	-25
F10	7	-14176	-10788	-4820	-924
F11	7	-15132	-11551	-5314	-1233
F12	7	-13628	-10502	-5013	-1424
G1	7	-3720	-3583	-1356	708
G2	7	-3480	-3219	-957	1428
G3	7	-1718	-1750	-111	1946
G4	7	167	-425	299	1830
G5	7	-811	-1005	-62	1684
G6	7	-1932	-1783	-912	711
G7	7	-5342	-4368	-1605	788
G8	7	-4324	-3691	-1217	1250
G9	7	-4590	-4056	-1651	469
G10	7	-17089	-13141	-12238	-11483
G11	7	-16840	-12961	-12065	-11154
G12	7	-12988	-9831	-8888	-7500
H1	7	-13160	-10338	-4958	-1461
H2	7	-13289	-10290	-4669	-952
H3	7	-12901	-10189	-5007	-1462
H4	7	-12310	-9598	-4707	-1390
H5	7	-14146	-10921	-5836	-2360
H6	7	-11952	-9618	-5091	-1893
H7	7	-12672	-9894	-5521	-2276
H8	7	-13029	-10003	-4821	-1222
H9	7	-11816	-9351	-4473	-1218
H10	7	-14618	-11687	-11080	-10756
H11	7	-16403	-12782	-11889	-11165
H12	7	-14373	-11373	-10601	-9972
A1	8	-3152	-2959	-339	2093
A2	8	-4123	-3700	-729	1841
A3	8	-3252	-2726	-546	1881
A4	8	-4782	-4022	-1298	1300
A5	8	-4132	-3548	-956	1426
A6	8	-3296	-3066	-1048	1090
A7	8	-3420	-3152	-1064	1022
A8	8	-3197	-2886	-811	1276
A9	8	-2650	-2733	-602	1456
A10	8	-5509	-4640	-2504	-557
A11	8	-4397	-4140	-1788	365
A12	8	-4462	-4247	-1976	-86
B1	8	-455	-927	776	2852
B2	8	-1858	-1938	-293	1696
B3	8	1949	838	1129	2565
B4	8	-2404	-2241	-994	863
B5	8	-1113	-1319	219	2233
B6	8	-884	-1088	184	2108
B7	8	-1187	-1375	-247	1523
B8	8	1271	134	1268	3031
B9	8	2347	703	1571	3095
B10	8	-1141	-1732	38	2011
B11	8	-303	-1222	657	2742
B12	8	1006	-612	1066	2864
C1	8	-1303	-1891	-196	1552
C2	8	-803	-1227	421	2507
C3	8	3779	1960	2419	3850
C4	8	37	-675	1090	3180
C5	8	39	-93	1793	4250
C6	8	-2786	-2374	-620	1440
C7	8	648	-364	858	2552
C8	8	59	-673	653	2466
C9	8	3876	1571	2032	3225
C10	8	-2429	-2622	-372	1811
C11	8	-1924	-2299	258	2758
C12	8	742	-638	968	2689
D1	8	-14159	-10912	-5052	-1220
D2	8	-15209	-11589	-5009	-786
D3	8	-13293	-10155	-4342	-385
D4	8	-14491	-10993	-4698	-631
D5	8	-14262	-10841	-4529	-335
D6	8	-14375	-10566	-4190	102
D7	8	-12937	-10049	-4103	-212
D8	8	-12641	-9739	-3948	78
D9	8	-12394	-9720	-3706	306
D10	8	-13381	-10221	-4461	-565
D11	8	-15813	-11993	-5436	-1190
D12	8	-14170	-10964	-4765	-881
E1	8	-13712	-10054	-4952	-1724
E2	8	-14020	-10603	-4922	-1094
E3	8	-14238	-10954	-5512	-1911
E4	8	-14659	-11114	-5780	-2271
E5	8	-14045	-10612	-5158	-1520
E6	8	-14658	-10996	-5915	-2502
E7	8	-13223	-10076	-4857	-1132
E8	8	-12770	-9787	-5081	-1748
E9	8	-12457	-9825	-5708	-2982
E10	8	-14185	-10951	-6022	-2862
E11	8	-14721	-11367	-5908	-2398
E12	8	-14322	-11092	-5862	-2629
F1	8	-14534	-11303	-4920	-739
F2	8	-15200	-11626	-4445	231
F3	8	-13212	-10091	-4241	-190
F4	8	-14485	-10913	-5291	-1455
F5	8	-14811	-11227	-5300	-1293
F6	8	-15108	-11234	-5249	-1166
F7	8	-13155	-9916	-4600	-763
F8	8	-13359	-10343	-4224	-53
F9	8	-12514	-9774	-3959	38
F10	8	-14155	-10754	-4810	-921
F11	8	-15103	-11530	-5308	-1232
F12	8	-13564	-10462	-5019	-1449
G1	8	-1578	-2113	-585	1129
G2	8	-1063	-1500	-59	1941
G3	8	513	-175	754	2501
G4	8	2516	1236	1153	2314
G5	8	1648	711	839	2217
G6	8	614	-15	14	1263
G7	8	-3183	-2840	-730	1360
G8	8	-2434	-2339	-521	1671
G9	8	-2588	-2679	-910	886
G10	8	-17082	-13157	-12242	-11494
G11	8	-16818	-12956	-12066	-11165
G12	8	-12976	-9813	-8882	-7465
H1	8	-13111	-10299	-4946	-1436
H2	8	-13274	-10281	-4678	-964
H3	8	-12874	-10178	-4986	-1411
H4	8	-12226	-9524	-4662	-1344
H5	8	-14080	-10850	-5803	-2324
H6	8	-11891	-9574	-5051	-1855
H7	8	-12560	-9830	-5438	-2138
H8	8	-12957	-9961	-4779	-1190
H9	8	-11737	-9325	-4497	-1286
H10	8	-14630	-11669	-11099	-10760
H11	8	-16419	-12770	-11906	-11176
H12	8	-14352	-11365	-10597	-9969
A1	9	-1264	-1635	382	2515
A2	9	-2157	-2277	5	2267
A3	9	-1360	-1374	161	2268
A4	9	-3240	-2902	-701	1670
A5	9	-2508	-2369	-342	1774
A6	9	-1590	-1851	-421	1466
A7	9	-1769	-1960	-430	1402
A8	9	-1546	-1750	-207	1627
A9	9	-946	-1516	15	1869
A10	9	-3929	-3557	-1939	-249
A11	9	-2518	-2852	-1098	786
A12	9	-2603	-3017	-1289	337
B1	9	1907	732	1632	3322
B2	9	707	-163	636	2261
B3	9	4538	2633	2070	3108
B4	9	-295	-745	-209	1337
B5	9	1014	180	991	2668
B6	9	1592	691	1119	2683
B7	9	979	159	594	2008
B8	9	3432	1663	2056	3501
B9	9	4578	2236	2378	3532
B10	9	1237	-89	879	2490
B11	9	2357	570	1615	3320
B12	9	3638	1125	1982	3359
C1	9	1285	-91	799	2215
C2	9	1922	690	1433	3070
C3	9	6545	3875	3449	4478
C4	9	2451	1054	1974	3681
C5	9	2361	1548	2638	4723
C6	9	-623	-819	173	1894
C7	9	2697	1040	1556	2898
C8	9	2254	868	1411	2951
C9	9	6314	3233	2943	3788
C10	9	-340	-1192	411	2286
C11	9	570	-579	1161	3273
C12	9	3282	1073	1848	3185
D1	9	-14096	-10865	-4950	-1062
D2	9	-15213	-11553	-5030	-814
D3	9	-13302	-10148	-4343	-414
D4	9	-14468	-10988	-4731	-669
D5	9	-14265	-10830	-4539	-334
D6	9	-14354	-10529	-4196	122
D7	9	-12884	-10047	-4037	-167
D8	9	-12625	-9732	-3946	104
D9	9	-12372	-9720	-3728	290
D10	9	-13374	-10227	-4440	-566
D11	9	-15803	-11997	-5438	-1175
D12	9	-14174	-10985	-4790	-935
E1	9	-13672	-10010	-4927	-1708
E2	9	-13986	-10561	-4869	-1076
E3	9	-14179	-10901	-5474	-1905
E4	9	-14608	-11079	-5761	-2251
E5	9	-14012	-10585	-5141	-1539
E6	9	-14597	-10953	-5914	-2502
E7	9	-13121	-10004	-4748	-1010
E8	9	-12703	-9760	-5075	-1712
E9	9	-12401	-9771	-5696	-2970
E10	9	-14107	-10896	-6014	-2873
E11	9	-14647	-11332	-5886	-2372
E12	9	-14274	-11067	-5848	-2659
F1	9	-14511	-11279	-4909	-753
F2	9	-15168	-11599	-4436	249
F3	9	-13137	-10039	-4204	-188
F4	9	-14409	-10883	-5269	-1438
F5	9	-14760	-11191	-5290	-1267
F6	9	-15059	-11172	-5242	-1141
F7	9	-13136	-9862	-4580	-756
F8	9	-13322	-10326	-4223	-74
F9	9	-12497	-9733	-3927	22
F10	9	-14089	-10718	-4811	-942
F11	9	-15045	-11493	-5276	-1210
F12	9	-13528	-10445	-5013	-1469
G1	9	153	-944	-20	1431
G2	9	999	-94	672	2353
G3	9	2317	1100	1417	2878
G4	9	4476	2607	1842	2728
G5	9	3719	2143	1596	2656
G6	9	2665	1348	708	1636
G7	9	-1505	-1689	-173	1626
G8	9	-848	-1257	70	2003
G9	9	-857	-1512	-276	1266
G10	9	-17080	-13159	-12243	-11474
G11	9	-16836	-12957	-12079	-11155
G12	9	-12979	-9810	-8873	-7492
H1	9	-13085	-10298	-4958	-1443
H2	9	-13237	-10270	-4667	-951
H3	9	-12862	-10165	-4990	-1421
H4	9	-12180	-9481	-4625	-1314
H5	9	-14029	-10819	-5807	-2341
H6	9	-11831	-9533	-5041	-1832
H7	9	-12529	-9831	-5451	-2201
H8	9	-12906	-9906	-4737	-1177
H9	9	-11694	-9291	-4477	-1273
H10	9	-14611	-11673	-11081	-10751
H11	9	-16400	-12804	-11916	-11187
H12	9	-14355	-11368	-10607	-9971
A1	10	560	-326	1078	2944
A2	10	-312	-968	693	2677
A3	10	367	-155	790	2600
A4	10	-1845	-1923	-217	1948
A5	10	-991	-1282	230	2100
A6	10	9	-703	171	1777
A7	10	-228	-878	153	1752
A8	10	-17	-653	347	1922
A9	10	628	-424	590	2162
A10	10	-2445	-2527	-1381	84
A11	10	-717	-1638	-444	1163
A12	10	-908	-1866	-699	660
B1	10	4118	2273	2417	3801
B2	10	2978	1427	1451	2685
B3	10	6965	4291	2945	3616
B4	10	1479	499	369	1634
B5	10	2975	1542	1696	3075
B6	10	3764	2153	1883	3104
B7	10	2911	1504	1286	2425
B8	10	5405	3032	2772	3904
B9	10	6563	3576	3075	3916
B10	10	3401	1366	1655	2936
B11	10	4733	2163	2445	3721
B12	10	6059	2764	2853	3894
C1	10	3721	1561	1691	2721
C2	10	4552	2527	2409	3690
C3	10	8898	5470	4224	4886
C4	10	4747	2642	2829	4180
C5	10	4417	3001	3368	5096
C6	10	1388	572	866	2272
C7	10	4684	2423	2283	3340
C8	10	4301	2281	2184	3378
C9	10	8475	4675	3694	4231
C10	10	1489	50	1028	2610
C11	10	2895	990	1960	3713
C12	10	5657	2654	2652	3656
D1	10	-14101	-10869	-4990	-1162
D2	10	-15185	-11553	-5013	-788
D3	10	-13285	-10145	-4383	-463
D4	10	-14444	-10984	-4672	-606
D5	10	-14260	-10821	-4495	-308
D6	10	-14338	-10537	-4195	67
D7	10	-12894	-10029	-4021	-132
D8	10	-12637	-9742	-3961	106
D9	10	-12363	-9703	-3710	297
D10	10	-13370	-10223	-4463	-599
D11	10	-15815	-12013	-5465	-1234
D12	10	-14136	-10948	-4760	-900
E1	10	-13624	-9991	-4955	-1746
E2	10	-13919	-10537	-4875	-1052
E3	10	-14143	-10866	-5476	-1873
E4	10	-14541	-11015	-5698	-2195
E5	10	-13959	-10573	-5173	-1576
E6	10	-14539	-10904	-5877	-2457
E7	10	-13061	-9961	-4700	-966
E8	10	-12690	-9723	-5061	-1751
E9	10	-12324	-9741	-5666	-2974
E10	10	-14069	-10852	-5981	-2867
E11	10	-14593	-11283	-5866	-2348
E12	10	-14194	-11014	-5779	-2539
F1	10	-14471	-11263	-4911	-766
F2	10	-15124	-11565	-4431	243
F3	10	-13084	-9994	-4138	-136
F4	10	-14376	-10839	-5246	-1426
F5	10	-14710	-11154	-5261	-1251
F6	10	-15020	-11170	-5231	-1161
F7	10	-13084	-9827	-4564	-735
F8	10	-13302	-10294	-4222	-82
F9	10	-12453	-9727	-3939	-2
F10	10	-14057	-10698	-4818	-926
F11	10	-14987	-11462	-5239	-1191
F12	10	-13472	-10399	-4979	-1393
G1	10	1926	262	655	1853
G2	10	2893	1209	1314	2711
G3	10	3922	2193	1942	3131
G4	10	6196	3769	2429	3057
G5	10	5537	3365	2211	2977
G6	10	4502	2589	1314	1972
G7	10	88	-591	428	1958
G8	10	595	-230	620	2325
G9	10	730	-396	314	1642
G10	10	-17072	-13155	-12244	-11499
G11	10	-16839	-12962	-12084	-11169
G12	10	-12957	-9790	-8874	-7464
H1	10	-13052	-10256	-4913	-1412
H2	10	-13240	-10257	-4654	-951
H3	10	-12842	-10160	-4963	-1412
H4	10	-12120	-9449	-4612	-1306
H5	10	-14001	-10812	-5771	-2320
H6	10	-11787	-9506	-5010	-1850
H7	10	-12520	-9800	-5456	-2195
H8	10	-12834	-9862	-4714	-1153
H9	10	-11608	-9226	-4403	-1189
H10	10	-14631	-11698	-11071	-10748
H11	10	-16421	-12769	-11911	-11160
H12	10	-14362	-11360	-10612	-9962
A1	11	2334	884	1758	3358
A2	11	1550	316	1367	3073
A3	11	1929	979	1340	2954
A4	11	-565	-1024	239	2209
A5	11	424	-288	757	2416
A6	11	1525	355	738	2118
A7	11	1217	149	679	2040
A8	11	1384	294	840	2215
A9	11	2072	611	1118	2492
A10	11	-1098	-1577	-868	390
A11	11	871	-545	123	1457
A12	11	641	-806	-152	983
B1	11	6124	3648	3124	4171
B2	11	5121	2905	2191	3114
B3	11	8999	5727	3671	4079
B4	11	3136	1655	986	1985
B5	11	4703	2750	2313	3431
B6	11	5741	3525	2558	3521
B7	11	4479	2556	1770	2641
B8	11	7217	4278	3423	4283
B9	11	8472	4915	3776	4349
B10	11	5324	2658	2345	3344
B11	11	7027	3674	3258	4239
B12	11	8358	4269	3662	4362
C1	11	5837	3010	2455	3180
C2	11	6918	4137	3261	4201
C3	11	11123	6981	4991	5323
C4	11	6749	4015	3546	4614
C5	11	6257	4272	4005	5436
C6	11	3290	1884	1607	2718
C7	11	6630	3743	3011	3770
C8	11	6150	3543	2851	3762
C9	11	10462	5981	4382	4624
C10	11	3155	1179	1602	2937
C11	11	5127	2499	2787	4207
C12	11	8007	4213	3545	4195
D1	11	-14080	-10852	-4977	-1122
D2	11	-15174	-11528	-4978	-783
D3	11	-13264	-10118	-4330	-403
D4	11	-14454	-10972	-4682	-609
D5	11	-14232	-10811	-4456	-259
D6	11	-14339	-10555	-4232	46
D7	11	-12904	-10056	-4082	-203
D8	11	-12608	-9715	-3921	133
D9	11	-12374	-9719	-3725	257
D10	11	-13350	-10217	-4442	-595
D11	11	-15777	-12002	-5439	-1190
D12	11	-14109	-10965	-4757	-876
E1	11	-13546	-9942	-4871	-1647
E2	11	-13864	-10485	-4840	-1035
E3	11	-14087	-10836	-5481	-1922
E4	11	-14492	-10984	-5674	-2202
E5	11	-13903	-10514	-5119	-1547
E6	11	-14457	-10853	-5865	-2500
E7	11	-13077	-9979	-4805	-1105
E8	11	-12613	-9675	-5045	-1734
E9	11	-12219	-9669	-5625	-2914
E10	11	-14022	-10832	-5952	-2832
E11	11	-14533	-11257	-5851	-2373
E12	11	-14160	-10981	-5777	-2590
F1	11	-14413	-11214	-4861	-689
F2	11	-15081	-11545	-4405	236
F3	11	-13013	-9963	-4145	-155
F4	11	-14318	-10812	-5231	-1412
F5	11	-14659	-11123	-5226	-1225
F6	11	-14981	-11162	-5255	-1220
F7	11	-13059	-9849	-4566	-775
F8	11	-13270	-10272	-4202	-97
F9	11	-12408	-9673	-3891	65
F10	11	-14018	-10675	-4792	-937
F11	11	-14952	-11431	-5244	-1182
F12	11	-13427	-10381	-4953	-1420
G1	11	3491	1337	1207	2178
G2	11	4708	2432	1944	3070
G3	11	5630	3378	2580	3559
G4	11	7856	4870	3001	3412
G5	11	7254	4505	2758	3296
G6	11	6333	3804	1934	2322
G7	11	1774	572	1083	2397
G8	11	2034	749	1107	2613
G9	11	2104	510	764	1855
G10	11	-17096	-13147	-12237	-11492
G11	11	-16869	-12970	-12096	-11192
G12	11	-12944	-9806	-8873	-7463
H1	11	-13010	-10235	-4881	-1382
H2	11	-13209	-10240	-4640	-957
H3	11	-12800	-10134	-4941	-1380
H4	11	-12054	-9394	-4563	-1276
H5	11	-13918	-10754	-5744	-2301
H6	11	-11719	-9448	-4980	-1789
H7	11	-12415	-9712	-5351	-2115
H8	11	-12768	-9815	-4684	-1101
H9	11	-11587	-9209	-4449	-1246
H10	11	-14632	-11678	-11087	-10748
H11	11	-16402	-12793	-11907	-11167
H12	11	-14356	-11379	-10597	-9972
A1	12	3804	1893	2250	3598
A2	12	3117	1404	1937	3392
A3	12	3297	1907	1824	3200
A4	12	553	-249	662	2455
A5	12	1634	575	1199	2670
A6	12	2803	1262	1199	2394
A7	12	2433	990	1113	2310
A8	12	2622	1178	1280	2451
A9	12	3337	1434	1569	2724
A10	12	78	-784	-472	612
A11	12	2365	467	672	1810
A12	12	2069	132	358	1259
B1	12	7909	4822	3730	4515
B2	12	6942	4145	2836	3450
B3	12	10809	6941	4290	4414
B4	12	4588	2672	1472	2300
B5	12	6233	3803	2841	3728
B6	12	7436	4693	3178	3831
B7	12	6180	3751	2452	3106
B8	12	8740	5306	3966	4591
B9	12	10035	5952	4286	4639
B10	12	6976	3775	2895	3634
B11	12	8882	4905	3870	4546
B12	12	10280	5537	4307	4740
C1	12	7583	4168	3013	3445
C2	12	8942	5498	3932	4590
C3	12	12891	8133	5565	5624
C4	12	8523	5221	4158	4968
C5	12	8010	5472	4649	5831
C6	12	4888	2985	2152	3033
C7	12	8049	4736	3469	3984
C8	12	7728	4636	3408	4070
C9	12	12363	7241	5081	5051
C10	12	4641	2172	2116	3203
C11	12	6908	3652	3352	4453
C12	12	9910	5430	4131	4485
D1	12	-14058	-10856	-4937	-1064
D2	12	-15168	-11521	-5001	-803
D3	12	-13280	-10146	-4385	-443
D4	12	-14459	-10983	-4671	-618
D5	12	-14237	-10819	-4508	-341
D6	12	-14313	-10521	-4236	56
D7	12	-12867	-10042	-4031	-129
D8	12	-12611	-9740	-3946	116
D9	12	-12353	-9729	-3712	283
D10	12	-13334	-10205	-4446	-590
D11	12	-15792	-12011	-5483	-1261
D12	12	-14130	-10960	-4787	-893
E1	12	-13514	-9934	-4908	-1727
E2	12	-13801	-10428	-4800	-998
E3	12	-14037	-10801	-5466	-1885
E4	12	-14441	-10946	-5672	-2194
E5	12	-13819	-10460	-5071	-1511
E6	12	-14425	-10837	-5867	-2475
E7	12	-12982	-9896	-4659	-952
E8	12	-12572	-9682	-5039	-1730
E9	12	-12207	-9650	-5629	-2951
E10	12	-13993	-10810	-5919	-2822
E11	12	-14485	-11232	-5814	-2363
E12	12	-14097	-10951	-5791	-2579
F1	12	-14379	-11219	-4903	-761
F2	12	-15045	-11518	-4404	249
F3	12	-12952	-9906	-4117	-92
F4	12	-14309	-10791	-5272	-1458
F5	12	-14648	-11091	-5244	-1248
F6	12	-14951	-11129	-5219	-1170
F7	12	-13054	-9800	-4529	-753
F8	12	-13209	-10257	-4191	-71
F9	12	-12389	-9664	-3913	5
F10	12	-13985	-10654	-4783	-942
F11	12	-14939	-11402	-5228	-1187
F12	12	-13408	-10373	-4957	-1415
G1	12	4960	2308	1682	2456
G2	12	6402	3611	2530	3421
G3	12	7012	4336	3025	3778
G4	12	9374	5889	3538	3706
G5	12	8839	5576	3296	3603
G6	12	7981	4868	2471	2626
G7	12	3071	1451	1501	2599
G8	12	3344	1660	1607	2889
G9	12	3498	1474	1283	2168
G10	12	-17086	-13150	-12249	-11489
G11	12	-16854	-12976	-12103	-11175
G12	12	-12957	-9807	-8898	-7475
H1	12	-12966	-10211	-4894	-1400
H2	12	-13173	-10231	-4631	-953
H3	12	-12738	-10088	-4937	-1403
H4	12	-11999	-9360	-4593	-1292
H5	12	-13884	-10710	-5746	-2306
H6	12	-11667	-9440	-4957	-1790
H7	12	-12427	-9734	-5423	-2176
H8	12	-12728	-9814	-4666	-1110
H9	12	-11523	-9196	-4393	-1212
H10	12	-14623	-11696	-11108	-10768
H11	12	-16408	-12792	-11919	-11187
H12	12	-14360	-11383	-10622	-10007
A1	13	5431	3023	2848	3971
A2	13	4879	2600	2582	3777
A3	13	4790	2947	2383	3557
A4	13	1797	615	1113	2713
A5	13	2922	1459	1644	2909
A6	13	4185	2198	1711	2686
A7	13	3761	1900	1605	2589
A8	13	3920	2056	1753	2704
A9	13	4657	2337	2036	2967
A10	13	1316	53	-23	845
A11	13	3879	1460	1186	2083
A12	13	3553	1105	856	1550
B1	13	9877	6139	4461	4962
B2	13	8894	5459	3491	3847
B3	13	12565	8110	4842	4718
B4	13	6169	3752	2043	2629
B5	13	7746	4851	3370	4021
B6	13	9215	5876	3784	4185
B7	13	7572	4674	2853	3259
B8	13	10385	6391	4519	4896
B9	13	11730	7041	4866	4948
B10	13	8711	4911	3472	3971
B11	13	10960	6265	4586	4962
B12	13	12291	6815	4962	5073
C1	13	9555	5430	3643	3797
C2	13	11141	6962	4697	5032
C3	13	15057	9627	6340	6101
C4	13	10240	6396	4721	5265
C5	13	9670	6619	5210	6167
C6	13	6563	4105	2727	3368
C7	13	9836	5918	4119	4392
C8	13	9363	5720	3955	4389
C9	13	13996	8321	5616	5373
C10	13	6267	3243	2686	3569
C11	13	8942	5020	4057	4910
C12	13	12025	6779	4827	4868
D1	13	-14039	-10846	-4964	-1109
D2	13	-15130	-11532	-5003	-779
D3	13	-13231	-10098	-4306	-371
D4	13	-14466	-10981	-4693	-663
D5	13	-14216	-10827	-4503	-365
D6	13	-14331	-10512	-4224	65
D7	13	-12876	-10011	-4046	-161
D8	13	-12586	-9721	-3934	117
D9	13	-12368	-9709	-3719	307
D10	13	-13352	-10205	-4451	-588
D11	13	-15793	-12002	-5454	-1216
D12	13	-14134	-10958	-4834	-957
E1	13	-13442	-9870	-4866	-1643
E2	13	-13738	-10406	-4801	-1030
E3	13	-13979	-10775	-5451	-1854
E4	13	-14404	-10910	-5660	-2223
E5	13	-13763	-10435	-5075	-1501
E6	13	-14370	-10799	-5867	-2501
E7	13	-12994	-9906	-4746	-1072
E8	13	-12539	-9637	-5006	-1705
E9	13	-12150	-9594	-5622	-2944
E10	13	-13950	-10790	-5926	-2837
E11	13	-14435	-11177	-5790	-2335
E12	13	-14065	-10924	-5787	-2587
F1	13	-14359	-11178	-4846	-708
F2	13	-14998	-11494	-4382	256
F3	13	-12932	-9886	-4109	-190
F4	13	-14258	-10761	-5225	-1417
F5	13	-14593	-11078	-5201	-1233
F6	13	-14890	-11078	-5193	-1151
F7	13	-13004	-9805	-4567	-779
F8	13	-13176	-10232	-4174	-38
F9	13	-12368	-9623	-3921	-15
F10	13	-13951	-10644	-4781	-941
F11	13	-14881	-11379	-5181	-1138
F12	13	-13339	-10336	-4949	-1397
G1	13	6586	3365	2237	2807
G2	13	8265	4806	3139	3760
G3	13	8749	5481	3677	4178
G4	13	11015	6979	4082	4040
G5	13	10725	6788	3959	3999
G6	13	9616	5946	2996	2932
G7	13	4736	2598	2121	2955
G8	13	4766	2597	2075	3165
G9	13	5003	2438	1783	2472
G10	13	-17095	-13165	-12255	-11486
G11	13	-16872	-12980	-12103	-11192
G12	13	-12931	-9795	-8875	-7464
H1	13	-12866	-10121	-4871	-1387
H2	13	-13098	-10146	-4641	-966
H3	13	-12664	-10037	-4920	-1371
H4	13	-11922	-9310	-4529	-1237
H5	13	-13836	-10695	-5717	-2278
H6	13	-11612	-9396	-4943	-1774
H7	13	-12325	-9647	-5301	-2096
H8	13	-12642	-9733	-4622	-1078
H9	13	-11452	-9139	-4360	-1182
H10	13	-14639	-11696	-11110	-10762
H11	13	-16399	-12785	-11905	-11199
H12	13	-14365	-11370	-10617	-9982
A1	14	6899	4027	3377	4281
A2	14	6440	3717	3131	4117
A3	14	6139	3856	2858	3830
A4	14	2885	1378	1500	2944
A5	14	4087	2301	2052	3161
A6	14	5391	3039	2127	2906
A7	14	4991	2739	1997	2809
A8	14	5171	2923	2187	2967
A9	14	5946	3200	2470	3203
A10	14	2488	852	404	1105
A11	14	5376	2440	1708	2374
A12	14	4810	1938	1263	1745
B1	14	11556	7298	5033	5289
B2	14	10672	6642	4107	4167
B3	14	14155	9113	5324	4961
B4	14	7491	4630	2485	2863
B5	14	9260	5885	3930	4360
B6	14	10753	6904	4304	4493
B7	14	9029	5665	3397	3593
B8	14	11870	7395	5009	5178
B9	14	13185	8022	5341	5218
B10	14	10278	5946	4023	4278
B11	14	12753	7419	5128	5245
B12	14	14167	8019	5593	5474
C1	14	11480	6734	4372	4276
C2	14	13107	8274	5356	5395
C3	14	16883	10822	6934	6450
C4	14	11828	7468	5321	5592
C5	14	11186	7641	5730	6456
C6	14	7988	5069	3219	3634
C7	14	11533	7051	4751	4792
C8	14	10908	6752	4485	4712
C9	14	15548	9283	6108	5619
C10	14	7568	4079	3086	3746
C11	14	10938	6303	4775	5326
C12	14	13889	7948	5458	5215
D1	14	-14039	-10840	-4930	-1076
D2	14	-15120	-11506	-4986	-804
D3	14	-13217	-10096	-4292	-346
D4	14	-14430	-10987	-4699	-667
D5	14	-14217	-10828	-4511	-334
D6	14	-14335	-10544	-4234	17
D7	14	-12883	-10040	-4111	-242
D8	14	-12609	-9726	-3944	103
D9	14	-12352	-9732	-3740	261
D10	14	-13357	-10206	-4435	-589
D11	14	-15781	-12003	-5471	-1224
D12	14	-14095	-10928	-4742	-874
E1	14	-13406	-9843	-4857	-1653
E2	14	-13673	-10371	-4747	-991
E3	14	-13939	-10716	-5430	-1898
E4	14	-14340	-10885	-5652	-2186
E5	14	-13756	-10408	-5041	-1502
E6	14	-14333	-10752	-5838	-2468
E7	14	-12925	-9870	-4706	-1012
E8	14	-12493	-9612	-5002	-1755
E9	14	-12090	-9538	-5593	-2938
E10	14	-13879	-10745	-5893	-2818
E11	14	-14367	-11148	-5804	-2345
E12	14	-13987	-10850	-5708	-2533
F1	14	-14334	-11159	-4839	-740
F2	14	-14963	-11440	-4356	295
F3	14	-12875	-9839	-4082	-137
F4	14	-14211	-10747	-5190	-1385
F5	14	-14559	-11069	-5182	-1201
F6	14	-14858	-11067	-5160	-1139
F7	14	-12982	-9784	-4555	-794
F8	14	-13158	-10190	-4179	-40
F9	14	-12298	-9608	-3886	3
F10	14	-13895	-10599	-4747	-918
F11	14	-14852	-11356	-5187	-1137
F12	14	-13304	-10297	-4905	-1379
G1	14	7809	4152	2578	2928
G2	14	10022	5946	3732	4100
G3	14	10290	6517	4207	4500
G4	14	12466	7917	4576	4351
G5	14	12079	7638	4356	4228
G6	14	11009	6811	3408	3123
G7	14	6217	3542	2618	3243
G8	14	6110	3471	2531	3413
G9	14	6398	3346	2273	2756
G10	14	-17113	-13157	-12250	-11506
G11	14	-16854	-12958	-12094	-11200
G12	14	-12929	-9788	-8871	-7476
H1	14	-12713	-10053	-4837	-1428
H2	14	-12941	-10074	-4579	-939
H3	14	-12502	-9930	-4866	-1344
H4	14	-11857	-9248	-4480	-1217
H5	14	-13768	-10629	-5694	-2265
H6	14	-11560	-9345	-4943	-1796
H7	14	-12253	-9617	-5312	-2074
H8	14	-12584	-9700	-4598	-1044
H9	14	-11383	-9076	-4335	-1169
H10	14	-14636	-11690	-11093	-10785
H11	14	-16426	-12793	-11914	-11203
H12	14	-14365	-11367	-10603	-9998
A1	15	8307	4973	3868	4562
A2	15	7965	4756	3678	4407
A3	15	7415	4759	3291	4078
A4	15	3975	2125	1833	3114
A5	15	5242	3081	2482	3405
A6	15	6611	3911	2604	3179
A7	15	6172	3545	2441	3053
A8	15	6431	3792	2667	3255
A9	15	7135	4027	2891	3444
A10	15	3601	1616	781	1344
A11	15	6852	3417	2216	2671
A12	15	6207	2838	1724	2009
B1	15	13239	8366	5569	5575
B2	15	12284	7691	4598	4434
B3	15	15846	10249	5907	5329
B4	15	8756	5492	2906	3081
B5	15	10577	6780	4369	4593
B6	15	12223	7894	4779	4750
B7	15	10372	6556	3803	3832
B8	15	13337	8375	5529	5465
B9	15	14713	9003	5840	5497
B10	15	11774	6916	4498	4568
B11	15	14613	8600	5761	5634
B12	15	15970	9148	6171	5798
C1	15	12959	7644	4753	4391
C2	15	15079	9556	5977	5784
C3	15	18720	12008	7533	6818
C4	15	13413	8510	5807	5905
C5	15	12681	8645	6256	6760
C6	15	9468	6060	3699	3944
C7	15	12919	7973	5180	5025
C8	15	12300	7670	4916	4933
C9	15	17201	10366	6662	5937
C10	15	8928	4969	3526	3986
C11	15	12720	7479	5359	5686
C12	15	15600	9033	5952	5470
D1	15	-14016	-10846	-4994	-1173
D2	15	-15104	-11517	-4996	-815
D3	15	-13242	-10142	-4347	-420
D4	15	-14435	-10967	-4699	-660
D5	15	-14221	-10810	-4501	-315
D6	15	-14316	-10519	-4253	3
D7	15	-12824	-10023	-4067	-149
D8	15	-12619	-9742	-4002	61
D9	15	-12312	-9707	-3694	308
D10	15	-13327	-10197	-4476	-607
D11	15	-15752	-11999	-5459	-1220
D12	15	-14077	-10938	-4779	-925
E1	15	-13369	-9803	-4817	-1659
E2	15	-13637	-10350	-4746	-970
E3	15	-13883	-10677	-5398	-1840
E4	15	-14279	-10876	-5651	-2205
E5	15	-13668	-10361	-5024	-1463
E6	15	-14274	-10724	-5806	-2444
E7	15	-12901	-9852	-4719	-1057
E8	15	-12446	-9593	-4970	-1699
E9	15	-12006	-9488	-5568	-2908
E10	15	-13828	-10720	-5897	-2818
E11	15	-14298	-11126	-5766	-2331
E12	15	-13916	-10811	-5695	-2559
F1	15	-14271	-11131	-4811	-675
F2	15	-14909	-11435	-4351	277
F3	15	-12820	-9794	-4069	-111
F4	15	-14190	-10709	-5199	-1402
F5	15	-14522	-11008	-5142	-1170
F6	15	-14821	-11039	-5192	-1170
F7	15	-12972	-9752	-4568	-785
F8	15	-13105	-10181	-4131	-9
F9	15	-12233	-9589	-3846	43
F10	15	-13866	-10575	-4760	-960
F11	15	-14772	-11328	-5150	-1106
F12	15	-13277	-10265	-4885	-1354
G1	15	9351	5122	3082	3225
G2	15	11695	7014	4235	4387
G3	15	11730	7451	4661	4776
G4	15	13724	8709	4943	4533
G5	15	13355	8479	4761	4451
G6	15	12347	7631	3785	3353
G7	15	7721	4533	3118	3538
G8	15	7419	4339	2957	3612
G9	15	7814	4287	2732	3014
G10	15	-17115	-13171	-12280	-11512
G11	15	-16857	-12984	-12120	-11207
G12	15	-12933	-9781	-8862	-7456
H1	15	-12422	-9843	-4720	-1340
H2	15	-12624	-9864	-4495	-910
H3	15	-12199	-9724	-4769	-1303
H4	15	-11738	-9166	-4453	-1205
H5	15	-13658	-10567	-5664	-2265
H6	15	-11428	-9264	-4912	-1789
H7	15	-12158	-9562	-5269	-2064
H8	15	-12479	-9649	-4578	-1085
H9	15	-11257	-8998	-4292	-1182
H10	15	-14648	-11688	-11103	-10771
H11	15	-16420	-12795	-11928	-11193
H12	15	-14354	-11387	-10615	-9998
A1	16	9670	5893	4347	4821
A2	16	9414	5746	4174	4707
A3	16	8634	5584	3715	4297
A4	16	5302	2992	2332	3464
A5	16	6358	3866	2894	3636
A6	16	7800	4737	3002	3403
A7	16	7367	4366	2848	3270
A8	16	7597	4540	3028	3438
A9	16	8413	4858	3336	3705
A10	16	4692	2329	1160	1504
A11	16	8278	4350	2682	2945
A12	16	7476	3641	2137	2216
B1	16	14693	9301	6040	5840
B2	16	13915	8755	5115	4750
B3	16	17231	11106	6299	5515
B4	16	9957	6291	3287	3287
B5	16	11840	7583	4743	4803
B6	16	13690	8868	5257	5018
B7	16	11672	7440	4217	4060
B8	16	14618	9206	5900	5628
B9	16	16247	10015	6343	5822
B10	16	13174	7796	4927	4766
B11	16	16387	9722	6341	5958
B12	16	17645	10165	6640	6024
C1	16	14978	8972	5532	4914
C2	16	16851	10731	6589	6071
C3	16	20137	12906	7940	6992
C4	16	14898	9501	6330	6189
C5	16	13998	9505	6642	6933
C6	16	10836	6948	4162	4174
C7	16	14378	8892	5666	5291
C8	16	13738	8627	5403	5187
C9	16	18537	11159	7016	6079
C10	16	10237	5815	3945	4247
C11	16	14538	8646	5984	6039
C12	16	17298	10085	6470	5754
D1	16	-13999	-10828	-4952	-1101
D2	16	-15086	-11489	-4950	-782
D3	16	-13220	-10120	-4294	-391
D4	16	-14436	-10981	-4674	-634
D5	16	-14216	-10804	-4495	-317
D6	16	-14311	-10531	-4235	17
D7	16	-12827	-10030	-4064	-172
D8	16	-12590	-9727	-3985	37
D9	16	-12303	-9687	-3695	277
D10	16	-13325	-10191	-4452	-607
D11	16	-15756	-12010	-5469	-1251
D12	16	-14090	-10947	-4816	-967
E1	16	-13342	-9807	-4846	-1704
E2	16	-13567	-10300	-4721	-970
E3	16	-13821	-10647	-5393	-1858
E4	16	-14221	-10807	-5583	-2161
E5	16	-13641	-10332	-5031	-1493
E6	16	-14204	-10674	-5803	-2450
E7	16	-12868	-9829	-4701	-1019
E8	16	-12396	-9562	-4999	-1742
E9	16	-11901	-9416	-5497	-2860
E10	16	-13789	-10681	-5882	-2801
E11	16	-14266	-11096	-5783	-2364
E12	16	-13863	-10808	-5697	-2531
F1	16	-14282	-11130	-4859	-746
F2	16	-14885	-11392	-4311	288
F3	16	-12768	-9763	-4056	-103
F4	16	-14169	-10715	-5198	-1425
F5	16	-14491	-11009	-5158	-1204
F6	16	-14776	-10994	-5163	-1119
F7	16	-12947	-9720	-4549	-759
F8	16	-13073	-10166	-4151	-54
F9	16	-12205	-9529	-3833	90
F10	16	-13831	-10551	-4742	-937
F11	16	-14753	-11289	-5148	-1116
F12	16	-13220	-10242	-4883	-1348
G1	16	10771	6037	3540	3499
G2	16	13289	8061	4756	4688
G3	16	13089	8333	5072	4995
G4	16	14978	9504	5349	4796
G5	16	14435	9147	5045	4589
G6	16	13505	8362	4123	3529
G7	16	9120	5458	3557	3794
G8	16	8742	5235	3406	3890
G9	16	9033	5027	3071	3134
G10	16	-17111	-13169	-12259	-11503
G11	16	-16857	-12978	-12114	-11196
G12	16	-12919	-9772	-8854	-7447
H1	16	-11869	-9474	-4541	-1236
H2	16	-12055	-9456	-4306	-792
H3	16	-11632	-9350	-4597	-1225
H4	16	-11578	-9070	-4422	-1191
H5	16	-13485	-10470	-5594	-2207
H6	16	-11264	-9166	-4845	-1775
H7	16	-12038	-9432	-5230	-2046
H8	16	-12319	-9532	-4554	-1030
H9	16	-11129	-8926	-4311	-1235
H10	16	-14633	-11712	-11102	-10782
H11	16	-16394	-12804	-11918	-11197
H12	16	-14365	-11373	-10613	-9979
A1	17	11122	6875	4866	5140
A2	17	10978	6774	4697	4990
A3	17	9844	6392	4086	4480
A4	17	6529	3802	2800	3756
A5	17	7519	4651	3276	3856
A6	17	8944	5468	3358	3589
A7	17	8531	5153	3221	3490
A8	17	8878	5420	3482	3752
A9	17	9601	5640	3727	3927
A10	17	5765	3055	1522	1725
A11	17	9729	5276	3166	3191
A12	17	8778	4476	2550	2455
B1	17	16267	10318	6532	6139
B2	17	15570	9836	5685	5040
B3	17	18663	12045	6771	5782
B4	17	11275	7150	3715	3570
B5	17	13088	8410	5145	5010
B6	17	15169	9828	5755	5282
B7	17	12963	8268	4643	4267
B8	17	16063	10126	6387	5912
B9	17	17528	10796	6763	5992
B10	17	14573	8679	5379	5020
B11	17	18010	10747	6838	6236
B12	17	19212	11159	7137	6297
C1	17	16199	9705	5806	4980
C2	17	18618	11867	7152	6409
C3	17	21653	13867	8384	7240
C4	17	16308	10440	6780	6445
C5	17	15456	10457	7119	7199
C6	17	11941	7693	4495	4350
C7	17	15788	9810	6155	5559
C8	17	15078	9462	5816	5402
C9	17	20103	12185	7573	6442
C10	17	11545	6631	4364	4464
C11	17	16157	9671	6489	6282
C12	17	18734	10944	6844	5891
D1	17	-14017	-10828	-4999	-1175
D2	17	-15082	-11497	-5010	-828
D3	17	-13197	-10103	-4353	-439
D4	17	-14412	-10976	-4705	-659
D5	17	-14185	-10780	-4471	-300
D6	17	-14303	-10539	-4254	9
D7	17	-12814	-10011	-4058	-187
D8	17	-12585	-9726	-3994	13
D9	17	-12288	-9697	-3691	298
D10	17	-13296	-10193	-4444	-614
D11	17	-15759	-11980	-5489	-1263
D12	17	-14104	-10954	-4823	-987
E1	17	-13262	-9749	-4812	-1655
E2	17	-13521	-10238	-4707	-961
E3	17	-13743	-10621	-5354	-1839
E4	17	-14178	-10792	-5614	-2218
E5	17	-13558	-10273	-4970	-1467
E6	17	-14155	-10636	-5758	-2430
E7	17	-12813	-9799	-4689	-1033
E8	17	-12308	-9526	-4947	-1690
E9	17	-11854	-9368	-5515	-2900
E10	17	-13710	-10620	-5856	-2802
E11	17	-14192	-11019	-5729	-2329
E12	17	-13806	-10733	-5646	-2498
F1	17	-14234	-11084	-4806	-726
F2	17	-14837	-11355	-4304	306
F3	17	-12719	-9716	-4021	-92
F4	17	-14108	-10677	-5144	-1372
F5	17	-14425	-10960	-5119	-1171
F6	17	-14724	-10966	-5097	-1092
F7	17	-12886	-9716	-4514	-760
F8	17	-13027	-10106	-4125	-31
F9	17	-12177	-9517	-3833	19
F10	17	-13798	-10515	-4721	-903
F11	17	-14703	-11270	-5125	-1084
F12	17	-13158	-10184	-4797	-1288
G1	17	11996	6806	3912	3720
G2	17	14766	8959	5179	4895
G3	17	14369	9165	5477	5214
G4	17	16319	10339	5785	5066
G5	17	15520	9813	5372	4760
G6	17	14475	8934	4394	3646
G7	17	10559	6377	4007	4023
G8	17	10086	6076	3823	4084
G9	17	10480	5963	3585	3449
G10	17	-17105	-13176	-12251	-11513
G11	17	-16874	-13001	-12120	-11203
G12	17	-12910	-9758	-8837	-7450
H1	17	-10841	-8798	-4178	-1039
H2	17	-10967	-8753	-3929	-597
H3	17	-10572	-8609	-4233	-1039
H4	17	-11261	-8877	-4316	-1097
H5	17	-13224	-10263	-5503	-2173
H6	17	-10986	-8965	-4778	-1713
H7	17	-11795	-9291	-5139	-2006
H8	17	-12087	-9344	-4453	-999
H9	17	-10826	-8722	-4179	-1127
H10	17	-14622	-11711	-11103	-10779
H11	17	-16406	-12791	-11930	-11188
H12	17	-14360	-11386	-10648	-10004
A1	18	12795	7963	5398	5391
A2	18	12765	7955	5316	5351
A3	18	11325	7354	4599	4795
A4	18	7658	4561	3145	3942
A5	18	8827	5546	3726	4109
A6	18	10371	6421	3856	3900
A7	18	9920	6091	3720	3782
A8	18	10225	6287	3913	3951
A9	18	10998	6562	4178	4158
A10	18	7100	3891	1977	1972
A11	18	11384	6333	3679	3499
A12	18	10346	5479	3054	2720
B1	18	18182	11526	7143	6483
B2	18	17336	10958	6215	5339
B3	18	20187	12969	7199	6009
B4	18	12657	8053	4144	3814
B5	18	14543	9338	5578	5236
B6	18	16750	10813	6243	5553
B7	18	14362	9157	5091	4494
B8	18	17554	11091	6829	6172
B9	18	19142	11822	7262	6305
B10	18	16169	9692	5887	5285
B11	18	19959	11975	7470	6577
B12	18	21038	12232	7668	6559
C1	18	18019	10852	6349	5293
C2	18	20733	13207	7816	6814
C3	18	23214	14818	8794	7406
C4	18	18068	11586	7350	6779
C5	18	16937	11400	7549	7433
C6	18	13634	8759	5075	4681
C7	18	17349	10769	6621	5842
C8	18	16743	10567	6369	5746
C9	18	21669	13166	8043	6698
C10	18	13035	7589	4860	4753
C11	18	18140	10928	7108	6651
C12	18	20466	11968	7349	6171
D1	18	-13983	-10795	-4937	-1125
D2	18	-15056	-11458	-4979	-801
D3	18	-13169	-10071	-4268	-318
D4	18	-14427	-10992	-4701	-678
D5	18	-14160	-10797	-4409	-218
D6	18	-14285	-10509	-4260	-4
D7	18	-12775	-9968	-4028	-153
D8	18	-12533	-9677	-3948	51
D9	18	-12245	-9657	-3658	292
D10	18	-13246	-10161	-4417	-577
D11	18	-15702	-11925	-5452	-1251
D12	18	-14032	-10900	-4806	-964
E1	18	-13188	-9697	-4776	-1630
E2	18	-13423	-10176	-4644	-902
E3	18	-13684	-10558	-5320	-1828
E4	18	-14122	-10713	-5588	-2186
E5	18	-13501	-10232	-4985	-1464
E6	18	-14083	-10602	-5748	-2410
E7	18	-12721	-9759	-4626	-994
E8	18	-12255	-9438	-4920	-1653
E9	18	-11727	-9294	-5454	-2835
E10	18	-13669	-10597	-5812	-2786
E11	18	-14076	-10946	-5684	-2277
E12	18	-13705	-10679	-5598	-2481
F1	18	-14181	-11060	-4765	-658
F2	18	-14781	-11315	-4295	310
F3	18	-12629	-9659	-3936	33
F4	18	-14055	-10631	-5175	-1408
F5	18	-14390	-10927	-5107	-1131
F6	18	-14692	-10962	-5131	-1150
F7	18	-12811	-9661	-4472	-695
F8	18	-12950	-10070	-4067	18
F9	18	-12078	-9456	-3810	51
F10	18	-13736	-10459	-4692	-898
F11	18	-14626	-11193	-5082	-1055
F12	18	-13088	-10145	-4775	-1271
G1	18	13295	7574	4266	3883
G2	18	16408	9982	5666	5157
G3	18	15802	10013	5855	5404
G4	18	17401	10992	6106	5219
G5	18	16651	10490	5675	4948
G6	18	15677	9652	4743	3866
G7	18	12289	7452	4574	4340
G8	18	11645	7078	4314	4405
G9	18	12022	6948	4046	3720
G10	18	-17090	-13161	-12247	-11512
G11	18	-16881	-13008	-12112	-11210
G12	18	-12878	-9750	-8846	-7448
H1	18	-8846	-7483	-3585	-712
H2	18	-8888	-7373	-3267	-245
H3	18	-8544	-7252	-3550	-643
H4	18	-10728	-8511	-4107	-995
H5	18	-12679	-9903	-5328	-2059
H6	18	-10416	-8573	-4586	-1588
H7	18	-11370	-9002	-4997	-1925
H8	18	-11610	-9061	-4284	-913
H9	18	-10300	-8364	-3983	-1008
H10	18	-14639	-11698	-11085	-10783
H11	18	-16429	-12804	-11915	-11190
H12	18	-14371	-11383	-10631	-10009
A1	19	14069	8809	5837	5680
A2	19	14157	8889	5747	5593
A3	19	12452	8113	4926	4960
A4	19	8598	5196	3450	4089
A5	19	9888	6255	4071	4275
A6	19	11489	7183	4223	4088
A7	19	11080	6845	4125	3999
A8	19	11387	7055	4281	4168
A9	19	12135	7308	4563	4385
A10	19	8133	4578	2288	2152
A11	19	12643	7104	4074	3708
A12	19	11560	6231	3428	2919
B1	19	19264	12193	7454	6600
B2	19	18614	11751	6610	5560
B3	19	21371	13718	7568	6230
B4	19	13753	8775	4494	3986
B5	19	15652	10086	5933	5464
B6	19	17988	11606	6610	5758
B7	19	15726	10075	5552	4804
B8	19	18809	11911	7234	6389
B9	19	20308	12543	7619	6458
B10	19	17407	10459	6259	5492
B11	19	21444	12861	7889	6803
B12	19	22525	13159	8129	6838
C1	19	19610	11839	6894	5643
C2	19	22181	14090	8229	7039
C3	19	24525	15647	9201	7653
C4	19	19351	12397	7742	7024
C5	19	18310	12317	8030	7708
C6	19	14740	9496	5386	4857
C7	19	18147	11274	6748	5793
C8	19	17945	11324	6743	5928
C9	19	22859	13879	8377	6889
C10	19	14084	8242	5144	4879
C11	19	19638	11854	7532	6880
C12	19	21765	12761	7759	6416
D1	19	-13968	-10805	-4956	-1140
D2	19	-15049	-11465	-4990	-815
D3	19	-13191	-10084	-4376	-445
D4	19	-14417	-10984	-4723	-719
D5	19	-14153	-10773	-4469	-258
D6	19	-14283	-10500	-4251	-11
D7	19	-12658	-9908	-3948	-91
D8	19	-12498	-9641	-3961	24
D9	19	-12151	-9593	-3607	373
D10	19	-13215	-10127	-4436	-631
D11	19	-15636	-11921	-5453	-1292
D12	19	-13960	-10868	-4770	-955
E1	19	-13169	-9654	-4807	-1677
E2	19	-13355	-10147	-4656	-900
E3	19	-13632	-10521	-5336	-1846
E4	19	-14051	-10692	-5572	-2189
E5	19	-13425	-10191	-4938	-1451
E6	19	-14023	-10549	-5729	-2426
E7	19	-12575	-9637	-4492	-872
E8	19	-12155	-9395	-4910	-1667
E9	19	-11576	-9200	-5408	-2821
E10	19	-13573	-10537	-5844	-2788
E11	19	-13984	-10893	-5695	-2297
E12	19	-13626	-10625	-5618	-2491
F1	19	-14153	-11037	-4798	-695
F2	19	-14723	-11295	-4266	355
F3	19	-12570	-9613	-3948	17
F4	19	-14042	-10608	-5165	-1417
F5	19	-14342	-10916	-5093	-1151
F6	19	-14615	-10922	-5114	-1120
F7	19	-12762	-9589	-4459	-705
F8	19	-12886	-10028	-4056	8
F9	19	-12008	-9408	-3793	62
F10	19	-13659	-10455	-4699	-883
F11	19	-14586	-11169	-5101	-1088
F12	19	-13005	-10115	-4755	-1263
G1	19	14527	8326	4632	4144
G2	19	17721	10808	6054	5404
G3	19	16839	10661	6152	5528
G4	19	18192	11466	6313	5338
G5	19	17371	10915	5862	5028
G6	19	16351	10039	4890	3924
G7	19	13441	8133	4826	4407
G8	19	12882	7875	4703	4596
G9	19	13215	7639	4387	3904
G10	19	-17100	-13167	-12265	-11508
G11	19	-16868	-12989	-12123	-11222
G12	19	-12873	-9758	-8816	-7416
H1	19	-5635	-5336	-2511	-115
H2	19	-5486	-5108	-2155	356
H3	19	-5199	-5010	-2451	-61
H4	19	-9853	-7897	-3836	-853
H5	19	-11798	-9312	-5041	-1938
H6	19	-9483	-7945	-4267	-1449
H7	19	-10700	-8559	-4848	-1908
H8	19	-10829	-8528	-4043	-785
H9	19	-9389	-7766	-3708	-887
H10	19	-14641	-11713	-11074	-10775
H11	19	-16410	-12826	-11937	-11215
H12	19	-14366	-11397	-10646	-10003
A1	20	15476	9702	6281	5919
A2	20	15612	9815	6211	5827
A3	20	13679	8912	5314	5179
A4	20	9681	5912	3797	4303
A5	20	11082	7053	4483	4507
A6	20	12612	7929	4564	4267
A7	20	12283	7608	4472	4220
A8	20	12600	7826	4673	4344
A9	20	13365	8096	4936	4582
A10	20	9304	5318	2664	2352
A11	20	14064	7962	4512	3917
A12	20	12942	7106	3871	3184
B1	20	20464	12893	7748	6768
B2	20	19889	12536	6946	5757
B3	20	22437	14346	7860	6358
B4	20	14885	9504	4835	4188
B5	20	16856	10798	6316	5657
B6	20	19273	12418	6977	5978
B7	20	16901	10785	5894	4989
B8	20	20097	12705	7622	6584
B9	20	21590	13359	7992	6688
B10	20	18793	11301	6682	5702
B11	20	23086	13863	8407	7097
B12	20	24014	14066	8551	7041
C1	20	21065	12760	7325	5886
C2	20	23640	14996	8673	7280
C3	20	25693	16340	9498	7786
C4	20	20764	13293	8176	7245
C5	20	19528	13104	8396	7875
C6	20	15787	10162	5671	4987
C7	20	19425	12052	7143	6030
C8	20	19290	12173	7174	6181
C9	20	24060	14566	8707	7045
C10	20	15381	9072	5570	5134
C11	20	21348	12889	8089	7213
C12	20	23110	13554	8143	6595
D1	20	-13936	-10780	-4918	-1100
D2	20	-15001	-11435	-4948	-769
D3	20	-13141	-10069	-4302	-379
D4	20	-14408	-10967	-4748	-725
D5	20	-14146	-10781	-4474	-290
D6	20	-14256	-10518	-4234	-16
D7	20	-12518	-9835	-3899	-59
D8	20	-12337	-9554	-3903	69
D9	20	-11991	-9503	-3591	355
D10	20	-13069	-10039	-4381	-555
D11	20	-15507	-11856	-5390	-1192
D12	20	-13822	-10776	-4705	-899
E1	20	-13090	-9632	-4794	-1730
E2	20	-13272	-10060	-4581	-852
E3	20	-13567	-10467	-5310	-1812
E4	20	-13986	-10666	-5555	-2196
E5	20	-13384	-10172	-4953	-1471
E6	20	-13915	-10466	-5650	-2367
E7	20	-12462	-9558	-4469	-850
E8	20	-12026	-9299	-4861	-1652
E9	20	-11395	-9078	-5346	-2803
E10	20	-13455	-10459	-5784	-2756
E11	20	-13851	-10802	-5607	-2276
E12	20	-13452	-10530	-5558	-2449
F1	20	-14092	-11005	-4793	-718
F2	20	-14664	-11253	-4226	356
F3	20	-12474	-9540	-3890	23
F4	20	-13976	-10580	-5122	-1403
F5	20	-14271	-10857	-5083	-1137
F6	20	-14588	-10856	-5075	-1079
F7	20	-12610	-9499	-4396	-652
F8	20	-12758	-9930	-4037	34
F9	20	-11859	-9328	-3740	65
F10	20	-13596	-10390	-4679	-912
F11	20	-14492	-11130	-5077	-1088
F12	20	-12887	-10066	-4748	-1252
G1	20	15482	8889	4892	4261
G2	20	18939	11516	6397	5579
G3	20	18021	11367	6491	5704
G4	20	19146	12058	6605	5530
G5	20	18210	11414	6099	5124
G6	20	16983	10404	5035	3953
G7	20	15044	9133	5329	4725
G8	20	14266	8719	5101	4840
G9	20	14476	8373	4732	4088
G10	20	-17112	-13155	-12259	-11511
G11	20	-16876	-13002	-12130	-11224
G12	20	-12854	-9765	-8816	-7436
H1	20	-342	-1888	-820	765
H2	20	89	-1439	-365	1328
H3	20	214	-1369	-697	894
H4	20	-8202	-6780	-3297	-550
H5	20	-10129	-8182	-4477	-1628
H6	20	-7704	-6776	-3677	-1151
H7	20	-9328	-7665	-4387	-1635
H8	20	-9356	-7539	-3572	-522
H9	20	-7719	-6667	-3169	-581
H10	20	-14648	-11724	-11112	-10792
H11	20	-16417	-12821	-11937	-11196
H12	20	-14376	-11379	-10647	-10025
A1	21	16789	10572	6700	6174
A2	21	17002	10757	6685	6102
A3	21	14880	9673	5708	5392
A4	21	10674	6569	4112	4473
A5	21	12156	7798	4844	4725
A6	21	13818	8686	4961	4489
A7	21	13438	8358	4828	4376
A8	21	13696	8546	5016	4537
A9	21	14532	8830	5304	4785
A10	21	10439	6021	2990	2527
A11	21	15336	8768	4847	4098
A12	21	14182	7819	4241	3333
B1	21	21628	13629	8138	6988
B2	21	21025	13243	7296	5931
B3	21	23383	14938	8109	6506
B4	21	15910	10135	5135	4314
B5	21	17877	11488	6608	5807
B6	21	20337	13082	7268	6146
B7	21	17875	11421	6154	5089
B8	21	21281	13424	7963	6763
B9	21	22774	14086	8358	6874
B10	21	20128	12121	7063	5908
B11	21	24531	14737	8819	7312
B12	21	25294	14779	8886	7174
C1	21	22214	13440	7681	6075
C2	21	24852	15749	8979	7433
C3	21	27420	17411	10086	8219
C4	21	21998	14092	8566	7448
C5	21	20781	13913	8784	8114
C6	21	17102	11003	6098	5250
C7	21	20939	13027	7688	6371
C8	21	20464	12926	7518	6362
C9	21	25304	15313	9098	7270
C10	21	16534	9790	5929	5345
C11	21	22694	13735	8493	7400
C12	21	24074	14106	8373	6670
D1	21	-13911	-10775	-4946	-1112
D2	21	-14972	-11421	-4948	-809
D3	21	-13100	-10042	-4290	-385
D4	21	-14402	-10946	-4733	-716
D5	21	-14125	-10747	-4424	-233
D6	21	-14221	-10478	-4217	10
D7	21	-12304	-9693	-3884	-81
D8	21	-12112	-9393	-3837	98
D9	21	-11706	-9316	-3511	379
D10	21	-12865	-9916	-4296	-534
D11	21	-15303	-11699	-5359	-1234
D12	21	-13582	-10660	-4690	-938
E1	21	-13012	-9571	-4783	-1703
E2	21	-13163	-10024	-4570	-858
E3	21	-13436	-10388	-5270	-1795
E4	21	-13898	-10565	-5519	-2146
E5	21	-13257	-10071	-4871	-1406
E6	21	-13851	-10428	-5654	-2379
E7	21	-12342	-9473	-4508	-910
E8	21	-11806	-9151	-4758	-1587
E9	21	-11117	-8907	-5262	-2745
E10	21	-13273	-10333	-5722	-2737
E11	21	-13615	-10657	-5559	-2253
E12	21	-13249	-10394	-5483	-2430
F1	21	-14036	-10969	-4754	-709
F2	21	-14580	-11204	-4227	353
F3	21	-12376	-9508	-3908	-17
F4	21	-13943	-10528	-5131	-1374
F5	21	-14233	-10849	-5044	-1126
F6	21	-14500	-10825	-5055	-1070
F7	21	-12456	-9427	-4379	-681
F8	21	-12563	-9813	-3935	83
F9	21	-11636	-9181	-3696	93
F10	21	-13460	-10299	-4630	-902
F11	21	-14332	-11033	-5028	-1051
F12	21	-12748	-9940	-4692	-1222
G1	21	16475	9458	5115	4331
[truncated: 13,079 more rows]
