# Supplementary material for: A novel signature constructed by ferroptosis-associated genes (FAGs) for the prediction of prognosis in bladder urothelial carcinoma (BLCA) and associated with immune infiltration
Source: Cancer Cell Int. 2021 Aug 6;21:414. doi: 10.1186/s12935-021-02096-3 (PMC8349026; doi:10.1186/s12935-021-02096-3)
Supplement: Supplementary file 21 — Additional File 21. The raw data 1 of QRT-PCR results by setting GAPDH as an internal control. [file 12935_2021_2096_MOESM21_ESM.xls]

## Sheet: Results
Block Type	96well
Chemistry	SYBR_GREEN
Experiment File Name	G:\2021-04-03.eds
Experiment Run End Time	2021-04-05 15:49:24 PM SGT
Instrument Type	steponeplus
Passive Reference
Well	Sample Name	Target Name	Task	Reporter	Quencher	RQ	RQ Min	RQ Max	Cт	Cт Mean	Cт SD	ΔCт	ΔCт Mean	ΔCт SE	HK Control ΔCт Mean	HK Control ΔCт SE	ΔΔCт	Automatic Ct Threshold	Ct Threshold	Automatic Baseline	Baseline Start	Baseline End	Efficiency	Tm1	Tm2	Tm3	Comments	HIGHSD	EXPFAIL	MTP
A1	J82-1	TFRC	UNKNOWN	SYBR	None	2.88198	1.22114	6.80169	25.133	24.6071	0.756175		6.33682	0.446194			-1.52706	TRUE	3553.39	TRUE	1	2	1	80.6747				Y	N	N
A2	J82-1	TFRC	UNKNOWN	SYBR	None	2.88198	1.22114	6.80169	24.9477	24.6071	0.756175		6.33682	0.446194			-1.52706	TRUE	3553.39	TRUE	1	2	1	80.6747	72.1798			Y	N	Y
A3	J82-1	TFRC	UNKNOWN	SYBR	None	2.88198	1.22114	6.80169	23.7405	24.6071	0.756175		6.33682	0.446194			-1.52706	TRUE	3553.39	TRUE	1	2	1	81.2711	72.3302			Y	N	Y
A4	J82-1	SQLE	UNKNOWN	SYBR	None	1.47898	1.14866	1.90428	22.0704	22.0263	0.162113		3.75605	0.131336			-0.564599	TRUE	3441.79	TRUE	3	15	1	88.8709				N	N	N
A5	J82-1	SQLE	UNKNOWN	SYBR	None	1.47898	1.14866	1.90428	22.1618	22.0263	0.162113		3.75605	0.131336			-0.564599	TRUE	3441.79	TRUE	3	10	1	88.7301				N	N	N
A6	J82-1	SQLE	UNKNOWN	SYBR	None	1.47898	1.14866	1.90428	21.8467	22.0263	0.162113		3.75605	0.131336			-0.564599	TRUE	3441.79	TRUE	3	13	1	88.8792				N	N	N
A7	J82-1	CRYAB	UNKNOWN	SYBR	None	0.322076	0.198025	0.523836	24.632	24.77	0.407633		6.49971	0.252739			1.63453	TRUE	376.166	TRUE	3	18	1	84.7085				N	N	N
A8	J82-1	CRYAB	UNKNOWN	SYBR	None	0.322076	0.198025	0.523836	25.2287	24.77	0.407633		6.49971	0.252739			1.63453	TRUE	376.166	TRUE	3	18	1	84.7085				N	N	N
A9	J82-1	CRYAB	UNKNOWN	SYBR	None	0.322076	0.198025	0.523836	24.4492	24.77	0.407633		6.49971	0.252739			1.63453	TRUE	376.166	TRUE	3	17	1	84.7002				N	N	N
A10	J82-1	G6PD	UNKNOWN	SYBR	None	5.90232	4.51918	7.70877	21.2366	21.1033	0.179679		2.83302	0.138746			-2.56128	TRUE	2932.44	TRUE	3	12	1	86.0412				N	N	N
A11	J82-1	G6PD	UNKNOWN	SYBR	None	5.90232	4.51918	7.70877	21.1743	21.1033	0.179679		2.83302	0.138746			-2.56128	TRUE	2932.44	TRUE	3	13	1	85.7475				N	N	N
A12	J82-1	G6PD	UNKNOWN	SYBR	None	5.90232	4.51918	7.70877	20.8989	21.1033	0.179679		2.83302	0.138746			-2.56128	TRUE	2932.44	TRUE	3	12	1	85.8965				N	N	N
B1	J82-2	TFRC	UNKNOWN	SYBR	None	4.15969	1.80283	9.59772	25.7009	25.0146	0.737958		5.8074	0.434446			-2.05648	TRUE	3553.39	TRUE	1	2	1	80.6747				Y	N	N
B2	J82-2	TFRC	UNKNOWN	SYBR	None	4.15969	1.80283	9.59772	25.1087	25.0146	0.737958		5.8074	0.434446			-2.05648	TRUE	3553.39	TRUE	1	2	1	80.6747	71.8818			Y	N	Y
B3	J82-2	TFRC	UNKNOWN	SYBR	None	4.15969	1.80283	9.59772	24.234	25.0146	0.737958		5.8074	0.434446			-2.05648	TRUE	3553.39	TRUE	1	2	1	81.1221	72.6282			Y	N	Y
B4	J82-2	SQLE	UNKNOWN	SYBR	None	0.883701	0.65866	1.18563	23.9475	23.7062	0.219829		4.49902	0.152722			0.17837	TRUE	3441.79	TRUE	3	15	1	88.7218				N	N	N
B5	J82-2	SQLE	UNKNOWN	SYBR	None	0.883701	0.65866	1.18563	23.6537	23.7062	0.219829		4.49902	0.152722			0.17837	TRUE	3441.79	TRUE	3	16	1	88.7301				N	N	N
B6	J82-2	SQLE	UNKNOWN	SYBR	None	0.883701	0.65866	1.18563	23.5173	23.7062	0.219829		4.49902	0.152722			0.17837	TRUE	3441.79	TRUE	3	15	1	88.7301				N	N	N
B7	J82-2	CRYAB	UNKNOWN	SYBR	None	0.216139	0.17502	0.266918	26.3399	26.2823	0.120095		7.07515	0.109651			2.20997	TRUE	376.166	TRUE	3	20	1	84.7085				N	N	N
B8	J82-2	CRYAB	UNKNOWN	SYBR	None	0.216139	0.17502	0.266918	26.3627	26.2823	0.120095		7.07515	0.109651			2.20997	TRUE	376.166	TRUE	3	22	1	84.7085	74.8732			N	N	Y
B9	J82-2	CRYAB	UNKNOWN	SYBR	None	0.216139	0.17502	0.266918	26.1443	26.2823	0.120095		7.07515	0.109651			2.20997	TRUE	376.166	TRUE	3	20	1	84.5512				N	N	N
B10	J82-2	G6PD	UNKNOWN	SYBR	None	6.85883	5.28309	8.90455	21.9777	21.8235	0.183145		2.61634	0.135634			-2.77796	TRUE	2932.44	TRUE	3	13	1	85.8922				N	N	N
B11	J82-2	G6PD	UNKNOWN	SYBR	None	6.85883	5.28309	8.90455	21.8717	21.8235	0.183145		2.61634	0.135634			-2.77796	TRUE	2932.44	TRUE	3	12	1	85.8965				N	N	N
B12	J82-2	G6PD	UNKNOWN	SYBR	None	6.85883	5.28309	8.90455	21.6211	21.8235	0.183145		2.61634	0.135634			-2.77796	TRUE	2932.44	TRUE	3	13	1	85.8965				N	N	N
C1	J82-3	TFRC	UNKNOWN	SYBR	None				Undetermined	12.8425	0.053453							TRUE	3553.39	TRUE	3	24	1	80.6747	71.8818			N	N	Y
C2	J82-3	TFRC	UNKNOWN	SYBR	None	89084.8	71683.1	110711	12.8047	12.8425	0.053453		-8.57901	0.0985237			-16.4429	TRUE	3553.39	TRUE	1	2	1	80.6747	72.0308			N	N	Y
C3	J82-3	TFRC	UNKNOWN	SYBR	None	89084.8	71683.1	110711	12.8803	12.8425	0.053453		-8.57901	0.0985237			-16.4429	TRUE	3553.39	TRUE	1	2	1	80.9731	72.7772			N	N	Y
C4	J82-3	SQLE	UNKNOWN	SYBR	None	1.35308	1.04327	1.75488	25.3455	25.306	0.173002		3.88441	0.135111			-0.436243	TRUE	3441.79	TRUE	3	10	1	88.7218				N	N	N
C5	J82-3	SQLE	UNKNOWN	SYBR	None	1.35308	1.04327	1.75488	25.4557	25.306	0.173002		3.88441	0.135111			-0.436243	TRUE	3441.79	TRUE	3	18	1	88.5811				N	N	N
C6	J82-3	SQLE	UNKNOWN	SYBR	None	1.35308	1.04327	1.75488	25.1166	25.306	0.173002		3.88441	0.135111			-0.436243	TRUE	3441.79	TRUE	3	14	1	88.5811				N	N	N
C7	J82-3	CRYAB	UNKNOWN	SYBR	None	0.200212	0.144511	0.277383	28.8872	28.6071	0.247512		7.18558	0.169408			2.3204	TRUE	376.166	TRUE	3	23	1	84.5595	72.936			N	N	Y
C8	J82-3	CRYAB	UNKNOWN	SYBR	None	0.200212	0.144511	0.277383	28.5162	28.6071	0.247512		7.18558	0.169408			2.3204	TRUE	376.166	TRUE	3	23	1	84.5595	78.4497			N	N	Y
C9	J82-3	CRYAB	UNKNOWN	SYBR	None	0.200212	0.144511	0.277383	28.4179	28.6071	0.247512		7.18558	0.169408			2.3204	TRUE	376.166	TRUE	3	18	1	84.5512				N	N	N
C10	J82-3	G6PD	UNKNOWN	SYBR	None	8.86979	6.3479	12.3936	23.9623	23.6669	0.256539		2.2454	0.173827			-3.1489	TRUE	2932.44	TRUE	3	14	1	85.8922				N	N	N
C11	J82-3	G6PD	UNKNOWN	SYBR	None	8.86979	6.3479	12.3936	23.4995	23.6669	0.256539		2.2454	0.173827			-3.1489	TRUE	2932.44	TRUE	3	15	1	85.7475				N	N	N
C12	J82-3	G6PD	UNKNOWN	SYBR	None	8.86979	6.3479	12.3936	23.5391	23.6669	0.256539		2.2454	0.173827			-3.1489	TRUE	2932.44	TRUE	3	15	1	85.8965				N	N	N
D1	SV-HUC-1	TFRC	UNKNOWN	SYBR	None				25.5645	25.2618	0.263028							TRUE	3553.39	TRUE	3	14	1	81.5689				N	N	N
D2	SV-HUC-1	TFRC	UNKNOWN	SYBR	None				25.1318	25.2618	0.263028							TRUE	3553.39	TRUE	3	16	1	81.5689				N	N	N
D3	SV-HUC-1	TFRC	UNKNOWN	SYBR	None				25.0891	25.2618	0.263028							TRUE	3553.39	TRUE	3	16	1	81.8671				N	N	N
D4	SV-HUC-1	SQLE	UNKNOWN	SYBR	None				22.5197	22.5769	0.105087							TRUE	3441.79	TRUE	3	14	1	88.7218				N	N	N
D5	SV-HUC-1	SQLE	UNKNOWN	SYBR	None				22.6981	22.5769	0.105087							TRUE	3441.79	TRUE	3	10	1	88.5811				N	N	N
D6	SV-HUC-1	SQLE	UNKNOWN	SYBR	None				22.5127	22.5769	0.105087							TRUE	3441.79	TRUE	3	11	1	88.7301				N	N	N
D7	SV-HUC-1	CRYAB	UNKNOWN	SYBR	None				22.1831	22.0369	0.227225							TRUE	376.166	TRUE	3	15	1	84.5595				N	N	N
D8	SV-HUC-1	CRYAB	UNKNOWN	SYBR	None				22.1525	22.0369	0.227225							TRUE	376.166	TRUE	3	16	1	84.5595				N	N	N
D9	SV-HUC-1	CRYAB	UNKNOWN	SYBR	None				21.7751	22.0369	0.227225							TRUE	376.166	TRUE	3	17	1	84.5512				N	N	N
D10	SV-HUC-1	G6PD	UNKNOWN	SYBR	None				24.0571	24.0528	0.299473							TRUE	2932.44	TRUE	3	14	1	86.0412				N	N	N
D11	SV-HUC-1	G6PD	UNKNOWN	SYBR	None				24.3502	24.0528	0.299473							TRUE	2932.44	TRUE	3	15	1	85.5984				N	N	N
D12	SV-HUC-1	G6PD	UNKNOWN	SYBR	None				23.7513	24.0528	0.299473							TRUE	2932.44	TRUE	3	15	1	85.8965				N	N	N
E1	SV-HUC-2	TFRC	UNKNOWN	SYBR	None	1	0.756216	1.32237	27.8915	27.7115	0.223398		7.86388	0.145197			0	TRUE	3553.39	TRUE	3	20	1	81.4199	73.074			N	N	Y
E2	SV-HUC-2	TFRC	UNKNOWN	SYBR	None	1	0.756216	1.32237	27.7814	27.7115	0.223398		7.86388	0.145197			0	TRUE	3553.39	TRUE	3	16	1	81.4199	72.925			N	N	Y
E3	SV-HUC-2	TFRC	UNKNOWN	SYBR	None	1	0.756216	1.32237	27.4615	27.7115	0.223398		7.86388	0.145197			0	TRUE	3553.39	TRUE	3	18	1	81.8671	73.0752			N	N	Y
E4	SV-HUC-2	SQLE	UNKNOWN	SYBR	None	1	0.851591	1.17427	24.2574	24.1682	0.0869802		4.32065	0.0834763			0	TRUE	3441.79	TRUE	3	14	1	88.5728				N	N	N
E5	SV-HUC-2	SQLE	UNKNOWN	SYBR	None	1	0.851591	1.17427	24.1636	24.1682	0.0869802		4.32065	0.0834763			0	TRUE	3441.79	TRUE	3	14	1	88.5811				N	N	N
E6	SV-HUC-2	SQLE	UNKNOWN	SYBR	None	1	0.851591	1.17427	24.0836	24.1682	0.0869802		4.32065	0.0834763			0	TRUE	3441.79	TRUE	3	15	1	88.5811				N	N	N
E7	SV-HUC-2	CRYAB	UNKNOWN	SYBR	None	1	0.52782	1.89459	25.359	24.7128	0.563389		4.86518	0.332037			0	TRUE	376.166	TRUE	3	16	1	84.4105				Y	N	N
E8	SV-HUC-2	CRYAB	UNKNOWN	SYBR	None	1	0.52782	1.89459	24.4543	24.7128	0.563389		4.86518	0.332037			0	TRUE	376.166	TRUE	3	19	1	84.4105				Y	N	N
E9	SV-HUC-2	CRYAB	UNKNOWN	SYBR	None	1	0.52782	1.89459	24.325	24.7128	0.563389		4.86518	0.332037			0	TRUE	376.166	TRUE	3	18	1	84.5512				Y	N	N
E10	SV-HUC-2	G6PD	UNKNOWN	SYBR	None	1	0.829668	1.2053	25.3614	25.2419	0.122082		5.3943	0.0970281			0	TRUE	2932.44	TRUE	3	18	1	85.8922				N	N	N
E11	SV-HUC-2	G6PD	UNKNOWN	SYBR	None	1	0.829668	1.2053	25.2469	25.2419	0.122082		5.3943	0.0970281			0	TRUE	2932.44	TRUE	3	12	1	85.5984				N	N	N
E12	SV-HUC-2	G6PD	UNKNOWN	SYBR	None	1	0.829668	1.2053	25.1174	25.2419	0.122082		5.3943	0.0970281			0	TRUE	2932.44	TRUE	3	18	1	85.7475				N	N	N
F1	SV-HUC-3	TFRC	UNKNOWN	SYBR	None	2.51644	1.74877	3.6211	31.7518	31.9139	0.318872		6.5325	0.189106			-1.33139	TRUE	3553.39	TRUE	3	24	1	73.2231	81.4199			N	N	Y
F2	SV-HUC-3	TFRC	UNKNOWN	SYBR	None	2.51644	1.74877	3.6211	31.7087	31.9139	0.318872		6.5325	0.189106			-1.33139	TRUE	3553.39	TRUE	3	24	1	73.6702	81.4199			N	N	Y
F3	SV-HUC-3	TFRC	UNKNOWN	SYBR	None	2.51644	1.74877	3.6211	32.2813	31.9139	0.318872		6.5325	0.189106			-1.33139	TRUE	3553.39	TRUE	3	25	1	81.7181	73.8203			N	N	Y
F4	SV-HUC-3	SQLE	UNKNOWN	SYBR	None	1.25958	0.833787	1.90281	29.7547	29.3692	0.363678		3.98771	0.214371			-0.332942	TRUE	3441.79	TRUE	3	20	1	88.5728	75.9065			N	N	Y
F5	SV-HUC-3	SQLE	UNKNOWN	SYBR	None	1.25958	0.833787	1.90281	29.0322	29.3692	0.363678		3.98771	0.214371			-0.332942	TRUE	3441.79	TRUE	3	22	1	88.5811	75.4669			N	N	Y
F6	SV-HUC-3	SQLE	UNKNOWN	SYBR	None	1.25958	0.833787	1.90281	29.3206	29.3692	0.363678		3.98771	0.214371			-0.332942	TRUE	3441.79	TRUE	3	19	1	88.5811	75.7649			N	N	Y
F7	SV-HUC-3	CRYAB	UNKNOWN	SYBR	None	0.176948	0.00238024	13.1544	31.5888	32.7452	3.8771		7.36378	2.23886			2.4986	TRUE	376.166	TRUE	3	25	1	84.4105				Y	N	N
F8	SV-HUC-3	CRYAB	UNKNOWN	SYBR	None	0.176948	0.00238024	13.1544	29.578	32.7452	3.8771		7.36378	2.23886			2.4986	TRUE	376.166	TRUE	3	23	1	84.2615	75.6183			Y	N	Y
F9	SV-HUC-3	CRYAB	UNKNOWN	SYBR	None	0.176948	0.00238024	13.1544	37.069	32.7452	3.8771		7.36378	2.23886			2.4986	TRUE	376.166	TRUE	3	31	1	75.1643				Y	N	N
F10	SV-HUC-3	G6PD	UNKNOWN	SYBR	None	0.944516	0.569742	1.56581	30.4936	30.8581	0.448742		5.47665	0.262662			0.082353	TRUE	2932.44	TRUE	3	20	1	85.8922				N	N	N
F11	SV-HUC-3	G6PD	UNKNOWN	SYBR	None	0.944516	0.569742	1.56581	30.7215	30.8581	0.448742		5.47665	0.262662			0.082353	TRUE	2932.44	TRUE	3	23	1	85.5984	75.7596			N	N	Y
F12	SV-HUC-3	G6PD	UNKNOWN	SYBR	None	0.944516	0.569742	1.56581	31.3593	30.8581	0.448742		5.47665	0.262662			0.082353	TRUE	2932.44	TRUE	3	22	1	85.7475				N	N	N
G1	J82-1	GAPDH	UNKNOWN	SYBR	None				18.4521	18.2702	0.159582							TRUE	4202.34	TRUE	3	9	1	86.487				N	N	N
G2	J82-1	GAPDH	UNKNOWN	SYBR	None				18.2053	18.2702	0.159582							TRUE	4202.34	TRUE	3	7	1	86.487				N	N	N
G3	J82-1	GAPDH	UNKNOWN	SYBR	None				18.1534	18.2702	0.159582							TRUE	4202.34	TRUE	3	10	1	86.7847				N	N	N
G4	J82-2	GAPDH	UNKNOWN	SYBR	None				19.3296	19.2071	0.147131							TRUE	4202.34	TRUE	3	11	1	86.7847				N	N	N
G5	J82-2	GAPDH	UNKNOWN	SYBR	None				19.2479	19.2071	0.147131							TRUE	4202.34	TRUE	3	10	1	86.7928				N	N	N
G6	J82-2	GAPDH	UNKNOWN	SYBR	None				19.0439	19.2071	0.147131							TRUE	4202.34	TRUE	3	10	1	86.7928				N	N	N
G7	J82-3	GAPDH	UNKNOWN	SYBR	None				21.4759	21.4215	0.157591							TRUE	4202.34	TRUE	3	12	1	86.7948				N	N	N
G8	J82-3	GAPDH	UNKNOWN	SYBR	None				21.5448	21.4215	0.157591							TRUE	4202.34	TRUE	3	11	1	86.7948				N	N	N
G9	J82-3	GAPDH	UNKNOWN	SYBR	None				21.244	21.4215	0.157591							TRUE	4202.34	TRUE	3	13	1	86.9352				N	N	N
H1	SV-HUC-1	GAPDH	UNKNOWN	SYBR	None				Undetermined									TRUE	4202.34	TRUE	3	38	1	61.7475	67.8579			N	Y	Y
H2	SV-HUC-1	GAPDH	UNKNOWN	SYBR	None				Undetermined									TRUE	4202.34	TRUE	3	38	1	67.2617	61.7475			N	Y	Y
H3	SV-HUC-1	GAPDH	UNKNOWN	SYBR	None				Undetermined									TRUE	4202.34	TRUE	3	34	1	61.7501	80.228	66.9656		N	N	Y
H4	SV-HUC-2	GAPDH	UNKNOWN	SYBR	None				19.9315	19.8476	0.115496							TRUE	4202.34	TRUE	3	10	1	87.0827				N	N	N
H5	SV-HUC-2	GAPDH	UNKNOWN	SYBR	None				19.8954	19.8476	0.115496							TRUE	4202.34	TRUE	3	8	1	86.9418				N	N	N
H6	SV-HUC-2	GAPDH	UNKNOWN	SYBR	None				19.7159	19.8476	0.115496							TRUE	4202.34	TRUE	3	10	1	86.9418				N	N	N
H7	SV-HUC-3	GAPDH	UNKNOWN	SYBR	None				25.439	25.3815	0.0748596							TRUE	4202.34	TRUE	3	15	1	86.6458				N	N	N
H8	SV-HUC-3	GAPDH	UNKNOWN	SYBR	None				25.4085	25.3815	0.0748596							TRUE	4202.34	TRUE	3	13	1	86.6458				N	N	N
H9	SV-HUC-3	GAPDH	UNKNOWN	SYBR	None				25.2968	25.3815	0.0748596							TRUE	4202.34	TRUE	3	15	1	86.9352				N	N	N
Analysis Type	Singleplex
Endogenous Control	GAPDH
RQ Min/Max Confidence Level	95.0
Reference Sample	SV-HUC-2

## Sheet: Raw Data
Block Type	96well
Chemistry	SYBR_GREEN
Experiment File Name	G:\2021-04-03.eds
Experiment Run End Time	2021-04-05 15:49:24 PM SGT
Instrument Type	steponeplus
Passive Reference
Well	Cycle	BLUE	GREEN	YELLOW	RED
A1	1	-11137	-8705	-4404	-1279
A2	1	-11222	-8753	-4439	-1365
A3	1	-10618	-8033	-3901	-673
A4	1	-13918	-10697	-5844	-2604
A5	1	-14036	-10743	-5764	-2536
A6	1	-14966	-11292	-6746	-3720
A7	1	-15666	-11844	-6069	-2458
A8	1	-15791	-11875	-6316	-2805
A9	1	-14879	-11289	-6026	-2684
A10	1	-15671	-11846	-7037	-3913
A11	1	-15900	-12101	-6086	-2318
A12	1	-14415	-11112	-6387	-3500
B1	1	-9795	-7792	-3986	-1060
B2	1	-10345	-7997	-4136	-1084
B3	1	-10368	-8071	-4699	-2034
B4	1	-15300	-11553	-6446	-3037
B5	1	-14660	-11202	-5402	-1704
B6	1	-16214	-12103	-6762	-3211
B7	1	-17007	-12592	-7140	-3679
B8	1	-15182	-11453	-5872	-2317
B9	1	-14862	-11342	-6103	-2856
B10	1	-16800	-12600	-6971	-3412
B11	1	-16197	-12129	-5846	-1815
B12	1	-14457	-11189	-5803	-2505
C1	1	-4522	-4420	-2828	-1067
C2	1	-4534	-4230	-2532	-458
C3	1	-2273	-2671	-1469	241
C4	1	-14201	-10850	-5425	-1947
C5	1	-14471	-10718	-5288	-1510
C6	1	-16356	-12225	-7443	-4367
C7	1	-15707	-11846	-6594	-3252
C8	1	-16295	-12275	-7070	-3827
C9	1	-14641	-11283	-6190	-3081
C10	1	-15800	-11996	-6756	-3477
C11	1	-16832	-12630	-6505	-2661
C12	1	-15015	-11544	-6175	-2968
D1	1	-14743	-11194	-5753	-2175
D2	1	-16282	-12325	-6357	-2683
D3	1	-13903	-10563	-5285	-1749
D4	1	-14242	-10813	-5637	-2340
D5	1	-14713	-11203	-5834	-2440
D6	1	-14089	-10398	-5119	-1656
D7	1	-15431	-11682	-6416	-3165
D8	1	-14805	-11110	-5607	-2041
D9	1	-15021	-11424	-6073	-2720
D10	1	-14668	-11146	-5761	-2276
D11	1	-16580	-12452	-6341	-2535
D12	1	-14828	-11399	-5983	-2639
E1	1	-15411	-11857	-6437	-3106
E2	1	-14990	-11201	-5138	-1131
E3	1	-15439	-11788	-6516	-3127
E4	1	-15096	-11449	-5671	-1977
E5	1	-14517	-10905	-5028	-1171
E6	1	-15168	-11381	-5968	-2406
E7	1	-15139	-11188	-5608	-1870
E8	1	-15149	-11281	-5569	-1780
E9	1	-15343	-11612	-5908	-2331
E10	1	-15247	-11650	-5927	-2408
E11	1	-16072	-12279	-5967	-2025
E12	1	-15178	-11577	-5876	-2463
F1	1	-15233	-11715	-5780	-2029
F2	1	-16647	-12648	-5922	-1701
F3	1	-14850	-11335	-5648	-2011
F4	1	-15025	-11387	-6079	-2606
F5	1	-15106	-11454	-5822	-2116
F6	1	-15902	-11826	-6399	-2828
F7	1	-15893	-11780	-6208	-2571
F8	1	-16315	-12240	-5945	-1969
F9	1	-15166	-11394	-5437	-1643
F10	1	-15702	-11801	-5442	-1567
F11	1	-15910	-11926	-5542	-1493
F12	1	-14491	-11023	-5635	-2172
G1	1	-14594	-11302	-6292	-3087
G2	1	-16113	-12182	-6594	-2735
G3	1	-14521	-11062	-5793	-2314
G4	1	-14245	-10900	-5761	-2371
G5	1	-15800	-11771	-6058	-2233
G6	1	-17964	-13184	-7727	-4149
G7	1	-15925	-11706	-4728	-177
G8	1	-14442	-10713	-4435	-140
G9	1	-14338	-10752	-4655	-648
G10	1	-17176	-13167	-12195	-11401
G11	1	-16590	-12729	-11854	-10941
G12	1	-11400	-8446	-7624	-6126
H1	1	-5817	-4111	-1018	1532
H2	1	-4657	-3054	80	2991
H3	1	-5493	-3707	-926	1594
H4	1	-13082	-10111	-5055	-1671
H5	1	-15329	-11593	-5962	-2254
H6	1	-15144	-11380	-5793	-2200
H7	1	-15620	-11730	-6698	-3307
H8	1	-14777	-11217	-5945	-2504
H9	1	-12510	-9637	-4611	-1355
H10	1	-14721	-11634	-10950	-10570
H11	1	-15945	-12408	-11567	-10829
H12	1	-13994	-11045	-10346	-9704
A1	2	-10908	-8541	-4291	-1197
A2	2	-10933	-8573	-4268	-1191
A3	2	-10264	-7780	-3705	-480
A4	2	-13826	-10621	-5774	-2516
A5	2	-13967	-10699	-5703	-2470
A6	2	-14881	-11231	-6649	-3623
A7	2	-15606	-11804	-5991	-2343
A8	2	-15730	-11844	-6225	-2707
A9	2	-14820	-11235	-5947	-2576
A10	2	-15618	-11802	-6938	-3781
A11	2	-15840	-12057	-5994	-2189
A12	2	-14354	-11054	-6327	-3407
B1	2	-9445	-7558	-3759	-822
B2	2	-10052	-7801	-4009	-1019
B3	2	-10049	-7861	-4531	-1887
B4	2	-15270	-11518	-6423	-3038
B5	2	-14636	-11169	-5412	-1716
B6	2	-16170	-12054	-6716	-3166
B7	2	-16963	-12552	-7072	-3567
B8	2	-15127	-11405	-5807	-2231
B9	2	-14818	-11306	-6029	-2758
B10	2	-16764	-12590	-6927	-3356
B11	2	-16148	-12084	-5726	-1621
B12	2	-14392	-11143	-5717	-2396
C1	2	-3852	-3997	-2596	-869
C2	2	-3862	-3784	-2244	-256
C3	2	-1624	-2236	-1189	487
C4	2	-14143	-10823	-5372	-1882
C5	2	-14419	-10673	-5213	-1378
C6	2	-16301	-12168	-7381	-4308
C7	2	-15676	-11842	-6555	-3205
C8	2	-16256	-12264	-7006	-3745
C9	2	-14619	-11235	-6124	-2963
C10	2	-15742	-11980	-6704	-3407
C11	2	-16802	-12618	-6441	-2579
C12	2	-14963	-11518	-6092	-2829
D1	2	-14639	-11109	-5614	-2001
D2	2	-16224	-12276	-6293	-2586
D3	2	-13822	-10492	-5196	-1702
D4	2	-14137	-10731	-5513	-2178
D5	2	-14633	-11128	-5774	-2334
D6	2	-14003	-10359	-5071	-1585
D7	2	-15334	-11663	-6330	-3069
D8	2	-14768	-11059	-5581	-1958
D9	2	-14932	-11377	-6000	-2634
D10	2	-14581	-11071	-5614	-2159
D11	2	-16519	-12417	-6243	-2423
D12	2	-14719	-11289	-5806	-2423
E1	2	-15379	-11821	-6372	-3042
E2	2	-14923	-11147	-5032	-1008
E3	2	-15391	-11772	-6424	-3009
E4	2	-15012	-11342	-5528	-1797
E5	2	-14467	-10880	-4946	-1086
E6	2	-15093	-11341	-5887	-2292
E7	2	-15063	-11122	-5513	-1775
E8	2	-15088	-11238	-5491	-1714
E9	2	-15317	-11581	-5864	-2293
E10	2	-15151	-11598	-5803	-2243
E11	2	-16010	-12255	-5872	-1907
E12	2	-15072	-11501	-5742	-2286
F1	2	-15174	-11680	-5692	-1901
F2	2	-16611	-12642	-5859	-1630
F3	2	-14805	-11299	-5649	-1991
F4	2	-14930	-11326	-5956	-2443
F5	2	-15070	-11425	-5750	-2081
F6	2	-15827	-11804	-6310	-2712
F7	2	-15857	-11749	-6150	-2459
F8	2	-16279	-12233	-5905	-1893
F9	2	-15127	-11347	-5362	-1568
F10	2	-15665	-11773	-5351	-1448
F11	2	-15837	-11867	-5429	-1344
F12	2	-14418	-10986	-5515	-2047
G1	2	-14523	-11226	-6169	-2941
G2	2	-16020	-12118	-6521	-2671
G3	2	-14468	-11013	-5713	-2193
G4	2	-14187	-10869	-5708	-2320
G5	2	-15750	-11730	-5996	-2138
G6	2	-17901	-13131	-7654	-4060
G7	2	-15854	-11653	-4677	-130
G8	2	-14350	-10649	-4359	-29
G9	2	-14289	-10726	-4573	-580
G10	2	-17141	-13140	-12175	-11372
G11	2	-16545	-12706	-11847	-10907
G12	2	-11326	-8404	-7590	-6073
H1	2	-5613	-3936	-854	1752
H2	2	-4261	-2728	383	3290
H3	2	-5131	-3447	-668	1870
H4	2	-12992	-10037	-4925	-1492
H5	2	-15291	-11551	-5883	-2195
H6	2	-15056	-11299	-5655	-2000
H7	2	-15559	-11682	-6625	-3196
H8	2	-14696	-11164	-5833	-2361
H9	2	-12437	-9603	-4490	-1163
H10	2	-14693	-11612	-10923	-10549
H11	2	-15924	-12395	-11548	-10804
H12	2	-13945	-11012	-10316	-9684
A1	3	-10751	-8439	-4256	-1188
A2	3	-10780	-8474	-4218	-1148
A3	3	-10053	-7649	-3600	-386
A4	3	-13822	-10604	-5719	-2462
A5	3	-13972	-10680	-5665	-2439
A6	3	-14864	-11188	-6640	-3587
A7	3	-15616	-11814	-5972	-2311
A8	3	-15739	-11835	-6246	-2711
A9	3	-14774	-11230	-5918	-2572
A10	3	-15604	-11793	-6929	-3766
A11	3	-15827	-12055	-6008	-2197
A12	3	-14306	-11010	-6320	-3384
B1	3	-9302	-7434	-3741	-827
B2	3	-9846	-7660	-3902	-925
B3	3	-9888	-7721	-4476	-1848
B4	3	-15226	-11477	-6362	-2943
B5	3	-14633	-11161	-5372	-1668
B6	3	-16145	-12051	-6690	-3112
B7	3	-16974	-12555	-7084	-3610
B8	3	-14899	-11232	-5709	-2134
B9	3	-14819	-11308	-6025	-2724
B10	3	-16760	-12576	-6899	-3296
B11	3	-16141	-12091	-5669	-1537
B12	3	-14393	-11144	-5714	-2412
C1	3	-3427	-3708	-2418	-771
C2	3	-3411	-3476	-2066	-115
C3	3	-1211	-1971	-1057	540
C4	3	-14129	-10787	-5328	-1847
C5	3	-14413	-10661	-5219	-1412
C6	3	-16297	-12161	-7359	-4254
C7	3	-15663	-11820	-6511	-3146
C8	3	-16246	-12245	-7015	-3729
C9	3	-14584	-11231	-6113	-2946
C10	3	-15729	-11980	-6698	-3386
C11	3	-16818	-12627	-6430	-2538
C12	3	-14958	-11508	-6078	-2829
D1	3	-14607	-11052	-5513	-1887
D2	3	-16184	-12262	-6253	-2512
D3	3	-13795	-10467	-5162	-1588
D4	3	-14091	-10720	-5486	-2152
D5	3	-14615	-11106	-5776	-2365
D6	3	-13961	-10329	-5020	-1532
D7	3	-15329	-11646	-6360	-3072
D8	3	-14725	-11049	-5557	-1936
D9	3	-14896	-11385	-5974	-2588
D10	3	-14526	-11032	-5589	-2119
D11	3	-16520	-12392	-6247	-2394
D12	3	-14676	-11269	-5761	-2366
E1	3	-15395	-11849	-6398	-3047
E2	3	-14887	-11132	-4993	-899
E3	3	-15386	-11730	-6406	-2984
E4	3	-14977	-11327	-5532	-1778
E5	3	-14438	-10888	-4941	-1041
E6	3	-15020	-11279	-5840	-2245
E7	3	-15029	-11103	-5544	-1789
E8	3	-15073	-11225	-5468	-1686
E9	3	-15303	-11590	-5829	-2250
E10	3	-15135	-11587	-5777	-2203
E11	3	-16014	-12242	-5836	-1894
E12	3	-15050	-11495	-5718	-2220
F1	3	-15140	-11638	-5645	-1862
F2	3	-16603	-12628	-5834	-1562
F3	3	-14789	-11295	-5590	-1933
F4	3	-14926	-11313	-5942	-2422
F5	3	-15045	-11411	-5705	-1991
F6	3	-15832	-11784	-6274	-2660
F7	3	-15842	-11734	-6093	-2434
F8	3	-16280	-12207	-5875	-1852
F9	3	-15084	-11330	-5293	-1484
F10	3	-15674	-11765	-5286	-1378
F11	3	-15816	-11845	-5412	-1328
F12	3	-14416	-10979	-5526	-2054
G1	3	-14536	-11274	-6263	-3069
G2	3	-16011	-12114	-6473	-2606
G3	3	-14474	-11035	-5720	-2200
G4	3	-14182	-10861	-5669	-2239
G5	3	-15724	-11727	-5991	-2129
G6	3	-17908	-13134	-7646	-4052
G7	3	-15802	-11590	-4568	-12
G8	3	-14334	-10628	-4314	38
G9	3	-14299	-10754	-4573	-595
G10	3	-17130	-13152	-12204	-11377
G11	3	-16561	-12697	-11825	-10926
G12	3	-11306	-8389	-7566	-6043
H1	3	-5508	-3893	-823	1718
H2	3	-4135	-2666	459	3413
H3	3	-5001	-3379	-604	1924
H4	3	-12937	-10015	-4882	-1455
H5	3	-15258	-11547	-5866	-2161
H6	3	-15020	-11239	-5612	-1947
H7	3	-15509	-11643	-6592	-3116
H8	3	-14688	-11151	-5808	-2300
H9	3	-12432	-9571	-4495	-1146
H10	3	-14678	-11612	-10936	-10540
H11	3	-15920	-12377	-11563	-10811
H12	3	-13948	-11034	-10323	-9684
A1	4	-10605	-8336	-4195	-1140
A2	4	-10686	-8387	-4171	-1130
A3	4	-9918	-7524	-3577	-375
A4	4	-13821	-10618	-5736	-2478
A5	4	-13952	-10706	-5701	-2450
A6	4	-14819	-11176	-6623	-3578
A7	4	-15597	-11779	-5970	-2298
A8	4	-15731	-11841	-6258	-2714
A9	4	-14763	-11211	-5944	-2562
A10	4	-15577	-11796	-6913	-3753
A11	4	-15834	-12050	-6016	-2200
A12	4	-14273	-10980	-6277	-3305
B1	4	-9146	-7339	-3672	-776
B2	4	-9734	-7568	-3890	-943
B3	4	-9701	-7597	-4407	-1813
B4	4	-15199	-11496	-6341	-2918
B5	4	-14589	-11185	-5370	-1661
B6	4	-16133	-12051	-6677	-3115
B7	4	-16947	-12542	-7035	-3538
B8	4	-14828	-11184	-5649	-2095
B9	4	-14791	-11301	-5987	-2715
B10	4	-16739	-12575	-6889	-3328
B11	4	-16132	-12108	-5677	-1492
B12	4	-14366	-11137	-5710	-2400
C1	4	-3060	-3455	-2320	-676
C2	4	-3035	-3239	-1947	-39
C3	4	-929	-1794	-976	563
C4	4	-14113	-10784	-5321	-1820
C5	4	-14407	-10661	-5184	-1370
C6	4	-16274	-12147	-7362	-4262
C7	4	-15675	-11821	-6558	-3177
C8	4	-16227	-12237	-6994	-3714
C9	4	-14585	-11226	-6072	-2920
C10	4	-15731	-11961	-6706	-3389
C11	4	-16799	-12624	-6431	-2575
C12	4	-14918	-11485	-6086	-2840
D1	4	-14561	-11016	-5512	-1888
D2	4	-16184	-12253	-6224	-2484
D3	4	-13780	-10483	-5191	-1622
D4	4	-14087	-10709	-5450	-2107
D5	4	-14601	-11126	-5774	-2351
D6	4	-13935	-10311	-5022	-1522
D7	4	-15304	-11602	-6296	-3024
D8	4	-14719	-11057	-5558	-1942
D9	4	-14890	-11356	-5969	-2574
D10	4	-14516	-11051	-5605	-2113
D11	4	-16514	-12396	-6256	-2410
D12	4	-14628	-11242	-5714	-2305
E1	4	-15385	-11851	-6444	-3131
E2	4	-14893	-11159	-4979	-897
E3	4	-15367	-11762	-6413	-2982
E4	4	-14970	-11345	-5502	-1746
E5	4	-14439	-10844	-4881	-1005
E6	4	-14998	-11246	-5822	-2213
E7	4	-14982	-11033	-5446	-1674
E8	4	-15066	-11240	-5467	-1667
E9	4	-15308	-11575	-5809	-2241
E10	4	-15117	-11562	-5756	-2185
E11	4	-15992	-12223	-5858	-1897
E12	4	-15034	-11464	-5710	-2210
F1	4	-15142	-11652	-5649	-1857
F2	4	-16594	-12627	-5810	-1513
F3	4	-14772	-11278	-5567	-1903
F4	4	-14912	-11293	-5929	-2410
F5	4	-15034	-11392	-5726	-2003
F6	4	-15803	-11754	-6258	-2629
F7	4	-15836	-11710	-6075	-2394
F8	4	-16269	-12205	-5839	-1792
F9	4	-15071	-11326	-5316	-1475
F10	4	-15654	-11752	-5335	-1382
F11	4	-15798	-11815	-5378	-1264
F12	4	-14404	-10962	-5510	-2034
G1	4	-14511	-11262	-6203	-3017
G2	4	-16012	-12110	-6485	-2613
G3	4	-14461	-11035	-5761	-2300
G4	4	-14185	-10835	-5680	-2252
G5	4	-15693	-11691	-5963	-2100
G6	4	-17883	-13130	-7635	-4036
G7	4	-15823	-11628	-4651	-84
G8	4	-14313	-10620	-4303	35
G9	4	-14319	-10740	-4561	-532
G10	4	-17155	-13154	-12177	-11370
G11	4	-16546	-12698	-11846	-10904
G12	4	-11291	-8379	-7563	-6037
H1	4	-5376	-3784	-719	1888
H2	4	-4034	-2576	513	3462
H3	4	-4915	-3312	-574	1949
H4	4	-12930	-10005	-4880	-1449
H5	4	-15264	-11542	-5867	-2155
H6	4	-15011	-11244	-5604	-1916
H7	4	-15539	-11674	-6613	-3147
H8	4	-14692	-11134	-5798	-2289
H9	4	-12400	-9557	-4439	-1081
H10	4	-14688	-11618	-10919	-10559
H11	4	-15911	-12398	-11542	-10811
H12	4	-13922	-11006	-10305	-9680
A1	5	-10417	-8206	-4101	-1058
A2	5	-10508	-8272	-4100	-1073
A3	5	-9714	-7374	-3445	-295
A4	5	-13807	-10621	-5744	-2458
A5	5	-13935	-10699	-5681	-2446
A6	5	-14791	-11191	-6619	-3563
A7	5	-15575	-11783	-5979	-2335
A8	5	-15726	-11838	-6239	-2719
A9	5	-14749	-11207	-5906	-2539
A10	5	-15543	-11789	-6889	-3727
A11	5	-15826	-12051	-5994	-2177
A12	5	-14209	-10952	-6248	-3279
B1	5	-8963	-7219	-3593	-713
B2	5	-9533	-7461	-3832	-873
B3	5	-9520	-7495	-4340	-1767
B4	5	-15203	-11465	-6330	-2886
B5	5	-14592	-11169	-5380	-1676
B6	5	-16130	-12046	-6658	-3087
B7	5	-16957	-12574	-7115	-3640
B8	5	-14788	-11147	-5629	-2041
B9	5	-14794	-11291	-5993	-2681
B10	5	-16718	-12557	-6881	-3303
B11	5	-16144	-12084	-5593	-1354
B12	5	-14363	-11111	-5680	-2378
C1	5	-2512	-3114	-2090	-512
C2	5	-2573	-2928	-1807	47
C3	5	-475	-1499	-817	698
C4	5	-14121	-10781	-5297	-1778
C5	5	-14385	-10648	-5208	-1377
C6	5	-16255	-12164	-7342	-4243
C7	5	-15640	-11794	-6519	-3165
C8	5	-16233	-12220	-7008	-3711
C9	5	-14558	-11224	-6106	-2938
C10	5	-15736	-11965	-6682	-3378
C11	5	-16808	-12592	-6424	-2544
C12	5	-14912	-11489	-6078	-2830
D1	5	-14518	-10998	-5464	-1816
D2	5	-16153	-12238	-6246	-2493
D3	5	-13742	-10434	-5086	-1509
D4	5	-14071	-10666	-5425	-2079
D5	5	-14576	-11065	-5708	-2267
D6	5	-13929	-10271	-4999	-1503
D7	5	-15291	-11610	-6288	-2991
D8	5	-14694	-11039	-5548	-1936
D9	5	-14869	-11324	-5929	-2563
D10	5	-14506	-11017	-5567	-2075
D11	5	-16487	-12388	-6206	-2338
D12	5	-14638	-11232	-5717	-2311
E1	5	-15374	-11833	-6437	-3101
E2	5	-14876	-11125	-4972	-888
E3	5	-15349	-11740	-6358	-2941
E4	5	-14943	-11301	-5484	-1699
E5	5	-14419	-10869	-4910	-1029
E6	5	-14964	-11243	-5813	-2218
E7	5	-14976	-11064	-5500	-1753
E8	5	-15059	-11202	-5445	-1624
E9	5	-15289	-11574	-5805	-2226
E10	5	-15106	-11522	-5685	-2121
E11	5	-16001	-12224	-5838	-1865
E12	5	-14986	-11428	-5662	-2171
F1	5	-15126	-11639	-5669	-1866
F2	5	-16583	-12620	-5786	-1538
F3	5	-14766	-11270	-5570	-1886
F4	5	-14884	-11294	-5909	-2358
F5	5	-15022	-11386	-5717	-1986
F6	5	-15783	-11755	-6255	-2609
F7	5	-15824	-11702	-6076	-2367
F8	5	-16246	-12179	-5794	-1770
F9	5	-15054	-11300	-5282	-1471
F10	5	-15653	-11753	-5285	-1322
F11	5	-15776	-11785	-5352	-1254
F12	5	-14396	-10963	-5476	-1986
G1	5	-14500	-11240	-6208	-3007
G2	5	-15985	-12088	-6470	-2573
G3	5	-14485	-11026	-5766	-2307
G4	5	-14148	-10833	-5648	-2228
G5	5	-15702	-11693	-5943	-2089
G6	5	-17878	-13125	-7592	-4005
G7	5	-15792	-11587	-4570	-22
G8	5	-14306	-10603	-4291	43
G9	5	-14309	-10738	-4549	-540
G10	5	-17144	-13124	-12191	-11370
G11	5	-16571	-12700	-11848	-10909
G12	5	-11251	-8344	-7522	-6001
H1	5	-5245	-3702	-650	1943
H2	5	-3948	-2524	556	3494
H3	5	-4856	-3254	-522	1989
H4	5	-12900	-9987	-4864	-1408
H5	5	-15253	-11534	-5863	-2170
H6	5	-14976	-11255	-5595	-1923
H7	5	-15538	-11660	-6577	-3118
H8	5	-14691	-11160	-5779	-2274
H9	5	-12410	-9546	-4413	-1045
H10	5	-14701	-11623	-10924	-10538
H11	5	-15917	-12394	-11536	-10798
H12	5	-13928	-11022	-10310	-9675
A1	6	-10327	-8153	-4064	-1042
A2	6	-10410	-8233	-4081	-1076
A3	6	-9579	-7326	-3427	-280
A4	6	-13798	-10624	-5753	-2478
A5	6	-13959	-10694	-5676	-2457
A6	6	-14813	-11191	-6627	-3601
A7	6	-15578	-11797	-5972	-2320
A8	6	-15739	-11826	-6273	-2722
A9	6	-14741	-11210	-5903	-2567
A10	6	-15555	-11787	-6890	-3732
A11	6	-15837	-12055	-5976	-2193
A12	6	-14208	-10951	-6217	-3272
B1	6	-8874	-7167	-3590	-712
B2	6	-9483	-7406	-3830	-906
B3	6	-9375	-7364	-4278	-1717
B4	6	-15206	-11472	-6339	-2904
B5	6	-14603	-11159	-5390	-1685
B6	6	-16140	-12061	-6684	-3115
B7	6	-16966	-12572	-7121	-3659
B8	6	-14779	-11142	-5619	-2065
B9	6	-14792	-11295	-6010	-2716
B10	6	-16745	-12558	-6896	-3301
B11	6	-16127	-12085	-5563	-1308
B12	6	-14385	-11122	-5710	-2394
C1	6	-2381	-3035	-2089	-555
C2	6	-2386	-2794	-1734	92
C3	6	-154	-1272	-720	764
C4	6	-14124	-10781	-5304	-1822
C5	6	-14391	-10667	-5199	-1373
C6	6	-16280	-12131	-7355	-4248
C7	6	-15636	-11790	-6508	-3130
C8	6	-16224	-12212	-6988	-3723
C9	6	-14587	-11228	-6080	-2953
C10	6	-15728	-11962	-6700	-3384
C11	6	-16819	-12609	-6440	-2543
C12	6	-14920	-11490	-6091	-2825
D1	6	-14503	-10962	-5457	-1828
D2	6	-16172	-12232	-6240	-2472
D3	6	-13740	-10447	-5118	-1558
D4	6	-14061	-10697	-5455	-2100
D5	6	-14556	-11056	-5705	-2282
D6	6	-13914	-10298	-5001	-1519
D7	6	-15286	-11592	-6285	-2979
D8	6	-14685	-11042	-5537	-1923
D9	6	-14841	-11340	-5930	-2546
D10	6	-14494	-11011	-5568	-2072
D11	6	-16490	-12380	-6231	-2372
D12	6	-14593	-11231	-5735	-2300
E1	6	-15361	-11827	-6378	-3042
E2	6	-14875	-11133	-4974	-895
E3	6	-15337	-11718	-6333	-2885
E4	6	-14950	-11318	-5479	-1717
E5	6	-14410	-10842	-4885	-1013
E6	6	-14981	-11213	-5790	-2203
E7	6	-14961	-11019	-5478	-1730
E8	6	-15059	-11203	-5446	-1646
E9	6	-15291	-11573	-5842	-2255
E10	6	-15101	-11534	-5705	-2126
E11	6	-15980	-12232	-5859	-1871
E12	6	-15011	-11468	-5684	-2210
F1	6	-15116	-11636	-5611	-1800
F2	6	-16595	-12629	-5808	-1543
F3	6	-14772	-11278	-5551	-1853
F4	6	-14869	-11279	-5892	-2330
F5	6	-15010	-11394	-5712	-1946
F6	6	-15785	-11766	-6265	-2636
F7	6	-15832	-11740	-6101	-2374
F8	6	-16273	-12205	-5845	-1796
F9	6	-15059	-11294	-5269	-1438
F10	6	-15639	-11739	-5317	-1346
F11	6	-15770	-11771	-5325	-1215
F12	6	-14409	-10971	-5492	-2000
G1	6	-14495	-11237	-6238	-3007
G2	6	-16004	-12093	-6466	-2599
G3	6	-14507	-11048	-5780	-2310
G4	6	-14131	-10837	-5662	-2230
G5	6	-15698	-11688	-5954	-2101
G6	6	-17870	-13115	-7624	-4046
G7	6	-15781	-11579	-4560	11
G8	6	-14330	-10623	-4319	25
G9	6	-14309	-10736	-4547	-533
G10	6	-17138	-13138	-12187	-11379
G11	6	-16550	-12685	-11834	-10945
G12	6	-11272	-8350	-7541	-6030
H1	6	-5237	-3696	-651	1953
H2	6	-3967	-2535	543	3481
H3	6	-4851	-3244	-543	1962
H4	6	-12879	-9997	-4863	-1425
H5	6	-15256	-11520	-5878	-2170
H6	6	-14984	-11249	-5601	-1929
H7	6	-15517	-11656	-6580	-3129
H8	6	-14682	-11158	-5806	-2296
H9	6	-12403	-9535	-4407	-1054
H10	6	-14714	-11625	-10936	-10549
H11	6	-15895	-12389	-11546	-10809
H12	6	-13911	-11003	-10308	-9662
A1	7	-10180	-8048	-4023	-1000
A2	7	-10275	-8132	-4019	-1003
A3	7	-9448	-7208	-3372	-247
A4	7	-13803	-10622	-5738	-2455
A5	7	-13940	-10694	-5671	-2455
A6	7	-14795	-11169	-6615	-3579
A7	7	-15580	-11762	-5978	-2295
A8	7	-15718	-11820	-6235	-2695
A9	7	-14754	-11197	-5909	-2551
A10	7	-15592	-11802	-6901	-3730
A11	7	-15824	-12041	-5998	-2180
A12	7	-14187	-10930	-6219	-3255
B1	7	-8704	-7066	-3515	-671
B2	7	-9318	-7270	-3768	-852
B3	7	-9245	-7289	-4232	-1693
B4	7	-15185	-11433	-6275	-2818
B5	7	-14608	-11166	-5379	-1687
B6	7	-16116	-12046	-6667	-3105
B7	7	-16957	-12542	-7074	-3575
B8	7	-14768	-11143	-5622	-2061
B9	7	-14764	-11292	-6008	-2689
B10	7	-16757	-12579	-6892	-3306
B11	7	-16144	-12079	-5579	-1272
B12	7	-14350	-11120	-5688	-2365
C1	7	-1935	-2747	-1897	-379
C2	7	-2017	-2584	-1636	124
C3	7	132	-1061	-611	819
C4	7	-14086	-10762	-5318	-1811
C5	7	-14412	-10658	-5210	-1396
C6	7	-16254	-12157	-7351	-4263
C7	7	-15628	-11796	-6520	-3144
C8	7	-16196	-12211	-6990	-3717
C9	7	-14581	-11225	-6088	-2926
C10	7	-15717	-11960	-6676	-3367
C11	7	-16812	-12608	-6432	-2564
C12	7	-14936	-11512	-6079	-2831
D1	7	-14494	-10944	-5424	-1778
D2	7	-16137	-12214	-6224	-2493
D3	7	-13725	-10432	-5093	-1504
D4	7	-14078	-10681	-5466	-2121
D5	7	-14585	-11082	-5753	-2334
D6	7	-13888	-10276	-5007	-1495
D7	7	-15254	-11587	-6250	-2951
D8	7	-14674	-11017	-5532	-1924
D9	7	-14870	-11324	-5937	-2554
D10	7	-14498	-11005	-5568	-2068
D11	7	-16503	-12398	-6234	-2375
D12	7	-14594	-11230	-5743	-2332
E1	7	-15380	-11859	-6469	-3094
E2	7	-14841	-11112	-4937	-816
E3	7	-15324	-11731	-6345	-2891
E4	7	-14933	-11296	-5489	-1728
E5	7	-14411	-10868	-4918	-1042
E6	7	-14944	-11206	-5788	-2200
E7	7	-14911	-10963	-5395	-1588
E8	7	-15043	-11190	-5434	-1672
E9	7	-15283	-11578	-5822	-2241
E10	7	-15079	-11521	-5717	-2099
E11	7	-15990	-12222	-5837	-1846
E12	7	-14995	-11440	-5653	-2214
F1	7	-15100	-11627	-5582	-1774
F2	7	-16568	-12606	-5773	-1476
F3	7	-14760	-11274	-5561	-1885
F4	7	-14872	-11286	-5923	-2347
F5	7	-15020	-11378	-5665	-1915
F6	7	-15783	-11761	-6251	-2621
F7	7	-15830	-11710	-6048	-2364
F8	7	-16261	-12196	-5801	-1781
F9	7	-15036	-11283	-5259	-1439
F10	7	-15647	-11729	-5304	-1356
F11	7	-15754	-11768	-5336	-1205
F12	7	-14406	-10972	-5461	-1978
G1	7	-14495	-11232	-6210	-3007
G2	7	-15981	-12083	-6452	-2579
G3	7	-14505	-11045	-5812	-2317
G4	7	-14126	-10809	-5608	-2183
G5	7	-15682	-11675	-5971	-2113
G6	7	-17834	-13121	-7612	-4040
G7	7	-15783	-11590	-4607	-75
G8	7	-14303	-10599	-4283	65
G9	7	-14307	-10729	-4564	-544
G10	7	-17137	-13147	-12169	-11368
G11	7	-16545	-12693	-11857	-10920
G12	7	-11261	-8347	-7562	-6015
H1	7	-5099	-3606	-579	2045
H2	7	-3904	-2473	569	3496
H3	7	-4796	-3222	-505	2005
H4	7	-12890	-9971	-4851	-1401
H5	7	-15232	-11517	-5835	-2149
H6	7	-14968	-11231	-5589	-1906
H7	7	-15519	-11661	-6598	-3154
H8	7	-14685	-11158	-5804	-2279
H9	7	-12373	-9556	-4421	-1056
H10	7	-14710	-11652	-10941	-10541
H11	7	-15901	-12371	-11545	-10806
H12	7	-13920	-11007	-10317	-9684
A1	8	-10098	-7967	-3965	-982
A2	8	-10194	-8060	-3995	-991
A3	8	-9333	-7120	-3347	-217
A4	8	-13784	-10608	-5721	-2432
A5	8	-13947	-10672	-5689	-2428
A6	8	-14799	-11173	-6596	-3561
A7	8	-15557	-11791	-5972	-2302
A8	8	-15720	-11819	-6246	-2714
A9	8	-14731	-11190	-5903	-2550
A10	8	-15532	-11786	-6882	-3730
A11	8	-15822	-12033	-6009	-2189
A12	8	-14186	-10902	-6183	-3250
B1	8	-8655	-7015	-3521	-667
B2	8	-9237	-7246	-3755	-843
B3	8	-9098	-7173	-4201	-1649
B4	8	-15159	-11425	-6266	-2790
B5	8	-14594	-11151	-5376	-1663
B6	8	-16153	-12050	-6682	-3114
B7	8	-16932	-12535	-7082	-3607
B8	8	-14752	-11113	-5626	-2059
B9	8	-14774	-11280	-6021	-2707
B10	8	-16735	-12574	-6903	-3316
B11	8	-16137	-12101	-5563	-1217
B12	8	-14347	-11122	-5686	-2376
C1	8	-1823	-2684	-1900	-449
C2	8	-1800	-2422	-1554	179
C3	8	437	-885	-505	894
C4	8	-14084	-10769	-5295	-1797
C5	8	-14400	-10639	-5216	-1382
C6	8	-16268	-12142	-7379	-4255
C7	8	-15626	-11798	-6475	-3095
C8	8	-16207	-12209	-6991	-3714
C9	8	-14563	-11232	-6066	-2920
C10	8	-15727	-11970	-6714	-3386
C11	8	-16801	-12593	-6413	-2541
C12	8	-14923	-11503	-6053	-2802
D1	8	-14479	-10934	-5452	-1785
D2	8	-16142	-12231	-6229	-2499
D3	8	-13738	-10434	-5134	-1539
D4	8	-14048	-10707	-5463	-2128
D5	8	-14549	-11091	-5769	-2327
D6	8	-13916	-10297	-4996	-1489
D7	8	-15275	-11579	-6289	-2980
D8	8	-14666	-11006	-5533	-1909
D9	8	-14854	-11321	-5944	-2566
D10	8	-14503	-11005	-5565	-2086
D11	8	-16502	-12383	-6262	-2385
D12	8	-14594	-11228	-5709	-2310
E1	8	-15390	-11841	-6459	-3131
E2	8	-14847	-11133	-4929	-817
E3	8	-15327	-11700	-6323	-2866
E4	8	-14927	-11316	-5495	-1737
E5	8	-14425	-10852	-4934	-1034
E6	8	-14916	-11184	-5753	-2136
E7	8	-14908	-10972	-5454	-1695
E8	8	-14996	-11184	-5406	-1575
E9	8	-15296	-11573	-5797	-2201
E10	8	-15060	-11518	-5683	-2076
E11	8	-15989	-12239	-5882	-1888
E12	8	-15019	-11470	-5694	-2186
F1	8	-15097	-11624	-5590	-1776
F2	8	-16576	-12616	-5781	-1497
F3	8	-14762	-11270	-5566	-1880
F4	8	-14868	-11303	-5913	-2356
F5	8	-15010	-11363	-5658	-1880
F6	8	-15771	-11756	-6241	-2577
F7	8	-15808	-11707	-6061	-2361
F8	8	-16261	-12182	-5829	-1769
F9	8	-14996	-11277	-5261	-1435
F10	8	-15600	-11727	-5304	-1321
F11	8	-15740	-11761	-5313	-1215
F12	8	-14379	-10966	-5484	-1985
G1	8	-14510	-11265	-6237	-3078
G2	8	-15978	-12081	-6477	-2594
G3	8	-14502	-11059	-5827	-2347
G4	8	-14140	-10821	-5621	-2173
G5	8	-15687	-11692	-5981	-2144
G6	8	-17869	-13121	-7643	-4032
G7	8	-15751	-11587	-4571	-10
G8	8	-14286	-10600	-4283	54
G9	8	-14300	-10755	-4569	-558
G10	8	-17142	-13126	-12179	-11376
G11	8	-16562	-12694	-11839	-10930
G12	8	-11239	-8348	-7520	-6015
H1	8	-5123	-3605	-586	2015
H2	8	-3893	-2493	552	3494
H3	8	-4804	-3229	-522	2007
H4	8	-12859	-9976	-4833	-1382
H5	8	-15240	-11529	-5827	-2101
H6	8	-14973	-11233	-5578	-1926
H7	8	-15526	-11666	-6560	-3111
H8	8	-14670	-11161	-5790	-2287
H9	8	-12388	-9545	-4432	-1069
H10	8	-14713	-11616	-10950	-10537
H11	8	-15914	-12389	-11553	-10796
H12	8	-13923	-11017	-10312	-9672
A1	9	-9991	-7898	-3942	-954
A2	9	-10103	-8004	-3980	-997
A3	9	-9198	-7058	-3313	-205
A4	9	-13800	-10613	-5743	-2466
A5	9	-13934	-10699	-5693	-2475
A6	9	-14783	-11154	-6617	-3570
A7	9	-15554	-11788	-5972	-2303
A8	9	-15712	-11824	-6258	-2729
A9	9	-14752	-11219	-5912	-2586
A10	9	-15544	-11780	-6873	-3718
A11	9	-15837	-12025	-5993	-2190
A12	9	-14193	-10929	-6193	-3222
B1	9	-8575	-6971	-3521	-731
B2	9	-9151	-7195	-3735	-860
B3	9	-9010	-7110	-4170	-1668
B4	9	-15201	-11436	-6299	-2846
B5	9	-14583	-11164	-5403	-1694
B6	9	-16118	-12046	-6689	-3115
B7	9	-16954	-12563	-7092	-3617
B8	9	-14736	-11104	-5630	-2074
B9	9	-14803	-11285	-6013	-2698
B10	9	-16747	-12564	-6911	-3329
B11	9	-16133	-12100	-5542	-1159
B12	9	-14352	-11124	-5684	-2378
C1	9	-1502	-2501	-1786	-343
C2	9	-1580	-2298	-1476	207
C3	9	683	-738	-425	936
C4	9	-14110	-10782	-5305	-1769
C5	9	-14408	-10655	-5182	-1347
C6	9	-16247	-12146	-7349	-4244
C7	9	-15642	-11808	-6528	-3134
C8	9	-16216	-12211	-7007	-3712
C9	9	-14565	-11245	-6110	-2942
C10	9	-15719	-11983	-6704	-3397
C11	9	-16802	-12615	-6435	-2541
C12	9	-14919	-11486	-6059	-2807
D1	9	-14434	-10936	-5449	-1808
D2	9	-16174	-12254	-6257	-2490
D3	9	-13714	-10411	-5105	-1512
D4	9	-14044	-10680	-5436	-2091
D5	9	-14543	-11089	-5735	-2300
D6	9	-13868	-10280	-4986	-1470
D7	9	-15242	-11587	-6232	-2916
D8	9	-14674	-11010	-5562	-1927
D9	9	-14845	-11316	-5937	-2553
D10	9	-14470	-11020	-5566	-2077
D11	9	-16516	-12398	-6255	-2344
D12	9	-14609	-11237	-5711	-2309
E1	9	-15371	-11824	-6437	-3095
E2	9	-14849	-11149	-4963	-848
E3	9	-15328	-11727	-6330	-2878
E4	9	-14911	-11319	-5460	-1673
E5	9	-14416	-10850	-4913	-1014
E6	9	-14932	-11201	-5758	-2193
E7	9	-14906	-10965	-5438	-1705
E8	9	-15023	-11210	-5424	-1624
E9	9	-15281	-11550	-5820	-2222
E10	9	-15073	-11533	-5683	-2101
E11	9	-15999	-12238	-5856	-1868
E12	9	-14990	-11450	-5657	-2204
F1	9	-15084	-11630	-5593	-1767
F2	9	-16596	-12644	-5809	-1529
F3	9	-14788	-11276	-5531	-1852
F4	9	-14872	-11297	-5893	-2345
F5	9	-15023	-11406	-5686	-1955
F6	9	-15794	-11764	-6226	-2578
F7	9	-15834	-11729	-6065	-2381
F8	9	-16247	-12177	-5824	-1761
F9	9	-14990	-11268	-5245	-1395
F10	9	-15631	-11727	-5304	-1350
F11	9	-15736	-11745	-5334	-1215
F12	9	-14389	-10961	-5452	-1972
G1	9	-14472	-11214	-6202	-2976
G2	9	-15970	-12078	-6480	-2626
G3	9	-14492	-11049	-5829	-2351
G4	9	-14141	-10829	-5666	-2232
G5	9	-15689	-11700	-5963	-2100
G6	9	-17865	-13120	-7624	-4037
G7	9	-15754	-11601	-4622	-55
G8	9	-14315	-10625	-4314	34
G9	9	-14306	-10744	-4576	-511
G10	9	-17115	-13140	-12177	-11387
G11	9	-16542	-12724	-11855	-10932
G12	9	-11240	-8312	-7503	-6000
H1	9	-5052	-3567	-505	2098
H2	9	-3919	-2486	572	3493
H3	9	-4818	-3228	-519	1993
H4	9	-12873	-9961	-4824	-1391
H5	9	-15236	-11536	-5865	-2163
H6	9	-14939	-11204	-5565	-1903
H7	9	-15524	-11654	-6591	-3144
H8	9	-14673	-11162	-5788	-2287
H9	9	-12382	-9544	-4418	-1029
H10	9	-14704	-11619	-10941	-10565
H11	9	-15906	-12388	-11558	-10818
H12	9	-13918	-11013	-10320	-9664
A1	10	-9891	-7854	-3922	-925
A2	10	-9986	-7909	-3887	-926
A3	10	-9042	-6948	-3222	-157
A4	10	-13800	-10604	-5736	-2468
A5	10	-13921	-10677	-5678	-2457
A6	10	-14775	-11163	-6607	-3576
A7	10	-15557	-11774	-5975	-2284
A8	10	-15712	-11831	-6259	-2713
A9	10	-14727	-11176	-5906	-2561
A10	10	-15541	-11778	-6878	-3704
A11	10	-15792	-12037	-5982	-2166
A12	10	-14151	-10915	-6189	-3223
B1	10	-8429	-6872	-3433	-620
B2	10	-8979	-7082	-3658	-796
B3	10	-8837	-7025	-4114	-1622
B4	10	-15184	-11428	-6309	-2841
B5	10	-14578	-11173	-5407	-1722
B6	10	-16125	-12038	-6675	-3113
B7	10	-16959	-12547	-7108	-3624
B8	10	-14741	-11103	-5613	-2051
B9	10	-14784	-11291	-5992	-2703
B10	10	-16739	-12570	-6897	-3315
B11	10	-16139	-12092	-5516	-1122
B12	10	-14326	-11124	-5663	-2376
C1	10	-1177	-2295	-1676	-268
C2	10	-1258	-2111	-1387	283
C3	10	1009	-505	-287	1045
C4	10	-14092	-10766	-5282	-1768
C5	10	-14392	-10659	-5209	-1352
C6	10	-16239	-12159	-7343	-4252
C7	10	-15636	-11795	-6505	-3109
C8	10	-16225	-12214	-6988	-3694
C9	10	-14566	-11205	-6088	-2940
C10	10	-15707	-11950	-6706	-3391
C11	10	-16789	-12622	-6408	-2523
C12	10	-14913	-11468	-6058	-2800
D1	10	-14439	-10909	-5397	-1756
D2	10	-16145	-12237	-6220	-2492
D3	10	-13715	-10421	-5070	-1481
D4	10	-14020	-10662	-5403	-2042
D5	10	-14541	-11062	-5684	-2252
D6	10	-13875	-10276	-5013	-1478
D7	10	-15217	-11562	-6199	-2891
D8	10	-14670	-11012	-5531	-1908
D9	10	-14823	-11319	-5928	-2551
D10	10	-14466	-10992	-5561	-2068
D11	10	-16511	-12406	-6239	-2328
D12	10	-14589	-11219	-5692	-2275
E1	10	-15381	-11841	-6479	-3183
E2	10	-14850	-11126	-4948	-816
E3	10	-15326	-11708	-6336	-2884
E4	10	-14895	-11278	-5424	-1634
E5	10	-14411	-10854	-4928	-1042
E6	10	-14902	-11225	-5776	-2198
E7	10	-14870	-10944	-5413	-1671
E8	10	-15027	-11206	-5411	-1582
E9	10	-15258	-11556	-5784	-2189
E10	10	-15045	-11513	-5639	-2060
E11	10	-15973	-12224	-5834	-1843
E12	10	-14982	-11425	-5638	-2128
F1	10	-15097	-11638	-5620	-1819
F2	10	-16580	-12605	-5776	-1499
F3	10	-14737	-11277	-5552	-1864
F4	10	-14871	-11283	-5889	-2312
F5	10	-15038	-11404	-5688	-1961
F6	10	-15792	-11772	-6240	-2590
F7	10	-15798	-11697	-6086	-2351
F8	10	-16270	-12212	-5812	-1754
F9	10	-15027	-11280	-5262	-1415
F10	10	-15598	-11735	-5267	-1328
F11	10	-15715	-11739	-5313	-1199
F12	10	-14355	-10939	-5409	-1908
G1	10	-14453	-11230	-6232	-3006
G2	10	-15954	-12084	-6475	-2592
G3	10	-14453	-11027	-5773	-2297
G4	10	-14139	-10811	-5663	-2228
G5	10	-15657	-11683	-5949	-2091
G6	10	-17848	-13110	-7639	-4018
G7	10	-15747	-11571	-4585	-14
G8	10	-14298	-10626	-4292	73
G9	10	-14313	-10753	-4551	-509
G10	10	-17126	-13148	-12188	-11376
G11	10	-16561	-12697	-11853	-10926
G12	10	-11230	-8343	-7504	-6006
H1	10	-5040	-3540	-503	2083
H2	10	-3842	-2437	609	3537
H3	10	-4772	-3211	-492	2034
H4	10	-12840	-9959	-4811	-1372
H5	10	-15240	-11525	-5854	-2156
H6	10	-14933	-11210	-5553	-1893
H7	10	-15497	-11661	-6560	-3098
H8	10	-14695	-11145	-5780	-2270
H9	10	-12372	-9515	-4412	-1018
H10	10	-14680	-11625	-10943	-10531
H11	10	-15890	-12375	-11544	-10802
H12	10	-13908	-11009	-10303	-9689
A1	11	-9833	-7785	-3922	-954
A2	11	-9927	-7885	-3916	-931
A3	11	-8944	-6870	-3213	-141
A4	11	-13783	-10601	-5729	-2414
A5	11	-13933	-10682	-5709	-2479
A6	11	-14786	-11159	-6613	-3567
A7	11	-15551	-11775	-5981	-2322
A8	11	-15739	-11812	-6269	-2711
A9	11	-14729	-11194	-5903	-2577
A10	11	-15512	-11768	-6887	-3717
A11	11	-15811	-12040	-5986	-2170
A12	11	-14139	-10911	-6187	-3231
B1	11	-8372	-6836	-3468	-658
B2	11	-8908	-7020	-3664	-805
B3	11	-8724	-6940	-4070	-1569
B4	11	-15161	-11434	-6228	-2773
B5	11	-14607	-11163	-5382	-1667
B6	11	-16133	-12052	-6692	-3126
B7	11	-16938	-12544	-7097	-3618
B8	11	-14754	-11102	-5623	-2030
B9	11	-14762	-11276	-6005	-2730
B10	11	-16730	-12578	-6899	-3318
B11	11	-16147	-12102	-5511	-1095
B12	11	-14325	-11119	-5666	-2346
C1	11	-980	-2165	-1598	-204
C2	11	-1050	-1964	-1331	329
C3	11	1138	-427	-294	1003
C4	11	-14108	-10779	-5303	-1790
C5	11	-14416	-10680	-5217	-1381
C6	11	-16263	-12155	-7356	-4258
C7	11	-15641	-11817	-6504	-3121
C8	11	-16216	-12222	-6985	-3719
C9	11	-14569	-11224	-6109	-2954
C10	11	-15749	-11966	-6712	-3377
C11	11	-16803	-12596	-6439	-2569
C12	11	-14924	-11485	-6064	-2791
D1	11	-14405	-10870	-5338	-1667
D2	11	-16140	-12225	-6240	-2469
D3	11	-13712	-10404	-5070	-1501
D4	11	-14064	-10703	-5489	-2140
D5	11	-14555	-11068	-5755	-2297
D6	11	-13871	-10262	-4992	-1477
D7	11	-15233	-11565	-6226	-2900
D8	11	-14648	-11011	-5545	-1921
D9	11	-14825	-11318	-5931	-2584
D10	11	-14469	-10987	-5556	-2053
D11	11	-16541	-12388	-6258	-2382
D12	11	-14581	-11203	-5715	-2288
E1	11	-15368	-11849	-6461	-3122
E2	11	-14852	-11131	-4953	-850
E3	11	-15313	-11703	-6298	-2831
E4	11	-14934	-11313	-5507	-1736
E5	11	-14428	-10836	-4928	-1036
E6	11	-14920	-11180	-5746	-2134
E7	11	-14884	-10951	-5402	-1637
E8	11	-15005	-11197	-5402	-1607
E9	11	-15281	-11550	-5798	-2232
E10	11	-15078	-11521	-5667	-2075
E11	11	-15985	-12224	-5836	-1846
E12	11	-14959	-11437	-5631	-2153
F1	11	-15133	-11641	-5648	-1848
F2	11	-16579	-12608	-5784	-1498
F3	11	-14756	-11248	-5533	-1833
F4	11	-14877	-11291	-5902	-2340
F5	11	-15013	-11388	-5671	-1908
F6	11	-15779	-11749	-6206	-2574
F7	11	-15800	-11708	-6061	-2382
F8	11	-16225	-12203	-5833	-1755
F9	11	-14994	-11261	-5236	-1401
F10	11	-15632	-11740	-5327	-1362
F11	11	-15734	-11754	-5282	-1151
F12	11	-14374	-10945	-5433	-1899
G1	11	-14455	-11192	-6191	-2980
G2	11	-15947	-12064	-6472	-2630
G3	11	-14480	-11042	-5820	-2328
G4	11	-14104	-10808	-5607	-2170
G5	11	-15666	-11670	-5966	-2077
G6	11	-17847	-13108	-7646	-4068
G7	11	-15758	-11571	-4610	-53
G8	11	-14290	-10621	-4301	49
G9	11	-14310	-10762	-4552	-539
G10	11	-17135	-13151	-12185	-11358
G11	11	-16578	-12717	-11864	-10932
G12	11	-11209	-8323	-7532	-5992
H1	11	-5045	-3547	-518	2095
H2	11	-3902	-2479	564	3501
H3	11	-4786	-3229	-513	2010
H4	11	-12847	-9947	-4810	-1383
H5	11	-15218	-11539	-5866	-2134
H6	11	-14933	-11213	-5577	-1898
H7	11	-15529	-11651	-6586	-3120
H8	11	-14670	-11157	-5791	-2281
H9	11	-12351	-9535	-4405	-1017
H10	11	-14705	-11626	-10929	-10581
H11	11	-15919	-12378	-11534	-10811
H12	11	-13920	-11002	-10327	-9694
A1	12	-9731	-7733	-3856	-909
A2	12	-9845	-7827	-3872	-939
A3	12	-8861	-6822	-3197	-140
A4	12	-13798	-10606	-5754	-2472
A5	12	-13919	-10658	-5689	-2472
A6	12	-14779	-11167	-6614	-3582
A7	12	-15561	-11790	-5988	-2301
A8	12	-15714	-11824	-6257	-2732
A9	12	-14703	-11189	-5912	-2539
A10	12	-15528	-11771	-6892	-3712
A11	12	-15817	-12031	-5986	-2187
A12	12	-14148	-10902	-6168	-3229
B1	12	-8278	-6779	-3430	-626
B2	12	-8839	-6989	-3652	-807
B3	12	-8596	-6861	-4024	-1559
B4	12	-15169	-11427	-6256	-2823
B5	12	-14602	-11178	-5424	-1725
B6	12	-16133	-12041	-6683	-3134
B7	12	-16951	-12544	-7075	-3631
B8	12	-14722	-11103	-5620	-2044
B9	12	-14754	-11278	-5997	-2709
B10	12	-16752	-12582	-6948	-3325
B11	12	-16135	-12068	-5474	-1062
B12	12	-14341	-11087	-5702	-2348
C1	12	-999	-2165	-1687	-332
C2	12	-894	-1849	-1294	344
C3	12	1282	-326	-252	1040
C4	12	-14096	-10772	-5299	-1757
C5	12	-14423	-10684	-5246	-1414
C6	12	-16277	-12148	-7365	-4271
C7	12	-15629	-11789	-6486	-3090
C8	12	-16198	-12206	-6995	-3702
C9	12	-14574	-11213	-6097	-2930
C10	12	-15720	-11977	-6713	-3375
C11	12	-16778	-12590	-6426	-2520
C12	12	-14911	-11477	-6054	-2785
D1	12	-14471	-10915	-5454	-1847
D2	12	-16158	-12227	-6271	-2507
D3	12	-13718	-10429	-5119	-1553
D4	12	-14049	-10680	-5426	-2049
D5	12	-14545	-11060	-5739	-2278
D6	12	-13877	-10286	-5017	-1504
D7	12	-15220	-11575	-6230	-2933
D8	12	-14659	-10993	-5515	-1921
D9	12	-14816	-11321	-5943	-2555
D10	12	-14441	-11011	-5587	-2073
D11	12	-16513	-12403	-6220	-2357
D12	12	-14550	-11204	-5677	-2238
E1	12	-15386	-11850	-6502	-3176
E2	12	-14857	-11139	-4942	-843
E3	12	-15320	-11704	-6333	-2860
E4	12	-14921	-11292	-5449	-1645
E5	12	-14421	-10854	-4946	-1061
E6	12	-14906	-11191	-5768	-2148
E7	12	-14860	-10956	-5420	-1663
E8	12	-14988	-11180	-5394	-1588
E9	12	-15270	-11555	-5800	-2206
E10	12	-15063	-11532	-5698	-2095
E11	12	-15957	-12219	-5805	-1838
E12	12	-14955	-11438	-5614	-2138
F1	12	-15078	-11642	-5553	-1697
F2	12	-16583	-12618	-5802	-1511
F3	12	-14761	-11275	-5537	-1824
F4	12	-14844	-11288	-5881	-2291
F5	12	-15036	-11382	-5662	-1883
F6	12	-15782	-11761	-6199	-2549
F7	12	-15811	-11718	-6045	-2374
F8	12	-16232	-12187	-5815	-1732
F9	12	-14990	-11272	-5252	-1395
F10	12	-15649	-11746	-5311	-1365
F11	12	-15714	-11733	-5298	-1171
F12	12	-14379	-10944	-5452	-1981
G1	12	-14425	-11200	-6225	-3024
G2	12	-15916	-12030	-6482	-2648
G3	12	-14467	-11027	-5826	-2370
G4	12	-14109	-10802	-5637	-2223
G5	12	-15642	-11668	-5975	-2105
G6	12	-17835	-13093	-7631	-4032
G7	12	-15751	-11558	-4590	-26
G8	12	-14301	-10606	-4309	61
G9	12	-14308	-10762	-4570	-514
G10	12	-17143	-13135	-12168	-11384
G11	12	-16551	-12694	-11850	-10925
G12	12	-11207	-8322	-7506	-5971
H1	12	-5068	-3574	-533	2090
H2	12	-3914	-2512	535	3506
H3	12	-4792	-3242	-524	2002
H4	12	-12832	-9943	-4822	-1371
H5	12	-15216	-11526	-5852	-2154
H6	12	-14888	-11182	-5531	-1880
H7	12	-15493	-11654	-6560	-3103
H8	12	-14682	-11148	-5785	-2270
H9	12	-12382	-9533	-4383	-1023
H10	12	-14696	-11601	-10936	-10552
H11	12	-15890	-12377	-11551	-10792
H12	12	-13902	-10983	-10306	-9663
A1	13	-9619	-7687	-3824	-894
A2	13	-9759	-7777	-3851	-893
A3	13	-8732	-6730	-3159	-97
A4	13	-13786	-10609	-5726	-2475
A5	13	-13900	-10681	-5716	-2448
A6	13	-14750	-11156	-6622	-3590
A7	13	-15549	-11772	-5981	-2301
A8	13	-15696	-11831	-6279	-2732
A9	13	-14721	-11186	-5922	-2573
A10	13	-15537	-11777	-6899	-3717
A11	13	-15786	-12029	-5981	-2152
A12	13	-14153	-10908	-6206	-3219
B1	13	-8179	-6691	-3376	-595
B2	13	-8713	-6915	-3582	-778
B3	13	-8499	-6790	-3979	-1531
B4	13	-15185	-11435	-6260	-2795
B5	13	-14604	-11175	-5419	-1720
B6	13	-16113	-12046	-6680	-3105
B7	13	-16939	-12550	-7065	-3585
B8	13	-14730	-11111	-5649	-2062
B9	13	-14743	-11256	-5982	-2653
B10	13	-16728	-12570	-6935	-3332
B11	13	-16133	-12110	-5510	-1056
B12	13	-14341	-11100	-5680	-2345
C1	13	-671	-1936	-1541	-206
C2	13	-675	-1724	-1234	367
C3	13	1616	-126	-117	1148
C4	13	-14078	-10773	-5297	-1770
C5	13	-14415	-10671	-5220	-1371
C6	13	-16255	-12163	-7367	-4251
C7	13	-15623	-11809	-6502	-3126
C8	13	-16201	-12224	-7010	-3719
C9	13	-14564	-11228	-6070	-2922
C10	13	-15723	-11987	-6698	-3389
C11	13	-16764	-12596	-6392	-2525
C12	13	-14908	-11481	-6052	-2784
D1	13	-14405	-10872	-5376	-1709
D2	13	-16179	-12242	-6262	-2516
D3	13	-13701	-10417	-5068	-1472
D4	13	-14038	-10646	-5414	-2044
D5	13	-14532	-11063	-5699	-2257
D6	13	-13880	-10260	-5006	-1474
D7	13	-15237	-11551	-6196	-2907
D8	13	-14660	-11028	-5562	-1942
D9	13	-14843	-11319	-5942	-2583
D10	13	-14459	-10982	-5558	-2081
D11	13	-16523	-12429	-6289	-2376
D12	13	-14564	-11193	-5672	-2262
E1	13	-15388	-11851	-6481	-3146
E2	13	-14861	-11112	-4941	-831
E3	13	-15286	-11725	-6312	-2848
E4	13	-14891	-11283	-5436	-1636
E5	13	-14400	-10850	-4926	-1033
E6	13	-14901	-11185	-5767	-2146
E7	13	-14805	-10895	-5336	-1559
E8	13	-15015	-11196	-5419	-1609
E9	13	-15256	-11550	-5781	-2203
E10	13	-15079	-11523	-5659	-2074
E11	13	-15978	-12222	-5853	-1857
E12	13	-14979	-11406	-5610	-2099
F1	13	-15082	-11603	-5535	-1725
F2	13	-16580	-12645	-5798	-1489
F3	13	-14757	-11256	-5544	-1840
F4	13	-14872	-11276	-5871	-2306
F5	13	-15028	-11396	-5676	-1927
F6	13	-15780	-11768	-6216	-2588
F7	13	-15820	-11702	-6059	-2348
F8	13	-16229	-12194	-5802	-1738
F9	13	-14991	-11254	-5244	-1395
F10	13	-15616	-11751	-5309	-1355
F11	13	-15695	-11744	-5289	-1172
F12	13	-14380	-10954	-5432	-1891
G1	13	-14375	-11156	-6249	-3075
G2	13	-15836	-11976	-6453	-2619
G3	13	-14352	-10978	-5784	-2360
G4	13	-14056	-10771	-5620	-2188
G5	13	-15612	-11639	-5950	-2102
G6	13	-17789	-13072	-7630	-4053
G7	13	-15742	-11578	-4647	-109
G8	13	-14294	-10601	-4312	71
G9	13	-14283	-10749	-4552	-512
G10	13	-17142	-13152	-12192	-11378
G11	13	-16548	-12715	-11869	-10924
G12	13	-11204	-8332	-7514	-5988
H1	13	-5044	-3612	-540	2040
H2	13	-3904	-2501	562	3497
H3	13	-4807	-3238	-533	1998
H4	13	-12792	-9922	-4802	-1350
H5	13	-15197	-11506	-5853	-2182
H6	13	-14873	-11165	-5543	-1881
H7	13	-15522	-11671	-6611	-3145
H8	13	-14693	-11141	-5784	-2268
H9	13	-12360	-9553	-4401	-1027
H10	13	-14705	-11622	-10937	-10568
H11	13	-15918	-12391	-11551	-10805
H12	13	-13925	-10999	-10308	-9682
A1	14	-9553	-7643	-3826	-899
A2	14	-9689	-7696	-3831	-876
A3	14	-8646	-6681	-3121	-121
A4	14	-13791	-10591	-5761	-2460
A5	14	-13894	-10682	-5682	-2469
A6	14	-14754	-11155	-6626	-3582
A7	14	-15554	-11783	-5965	-2331
A8	14	-15713	-11815	-6276	-2747
A9	14	-14677	-11178	-5904	-2570
A10	14	-15514	-11759	-6886	-3715
A11	14	-15792	-12018	-5992	-2171
A12	14	-14128	-10873	-6195	-3224
B1	14	-8146	-6682	-3399	-632
B2	14	-8626	-6828	-3571	-759
B3	14	-8351	-6692	-3919	-1486
B4	14	-15164	-11425	-6274	-2794
B5	14	-14573	-11176	-5404	-1703
B6	14	-16151	-12040	-6697	-3131
B7	14	-16958	-12546	-7093	-3614
B8	14	-14737	-11120	-5636	-2082
B9	14	-14720	-11228	-6000	-2681
B10	14	-16728	-12590	-6942	-3332
B11	14	-16122	-12090	-5469	-1010
B12	14	-14346	-11110	-5663	-2351
C1	14	-397	-1779	-1420	-117
C2	14	-473	-1597	-1135	420
C3	14	1754	-50	-79	1143
C4	14	-14072	-10775	-5296	-1767
C5	14	-14405	-10666	-5238	-1430
C6	14	-16249	-12143	-7366	-4239
C7	14	-15612	-11796	-6476	-3078
C8	14	-16195	-12225	-7004	-3704
C9	14	-14560	-11224	-6098	-2933
C10	14	-15722	-11971	-6706	-3379
C11	14	-16801	-12621	-6419	-2527
C12	14	-14905	-11477	-6064	-2786
D1	14	-14373	-10848	-5304	-1610
D2	14	-16152	-12227	-6237	-2482
D3	14	-13720	-10431	-5136	-1542
D4	14	-14012	-10678	-5432	-2080
D5	14	-14528	-11057	-5707	-2262
D6	14	-13857	-10266	-5007	-1500
D7	14	-15219	-11559	-6235	-2944
D8	14	-14652	-11010	-5514	-1942
D9	14	-14809	-11327	-5939	-2574
D10	14	-14456	-10993	-5559	-2052
D11	14	-16512	-12420	-6243	-2326
D12	14	-14560	-11199	-5669	-2242
E1	14	-15387	-11855	-6468	-3140
E2	14	-14829	-11131	-4935	-836
E3	14	-15287	-11702	-6290	-2832
E4	14	-14905	-11296	-5455	-1709
E5	14	-14412	-10865	-4926	-1034
E6	14	-14908	-11176	-5754	-2163
E7	14	-14854	-10912	-5380	-1637
E8	14	-14979	-11178	-5401	-1606
E9	14	-15255	-11554	-5767	-2183
E10	14	-15059	-11502	-5679	-2073
E11	14	-15973	-12221	-5853	-1871
E12	14	-14943	-11415	-5616	-2120
F1	14	-15081	-11632	-5613	-1797
F2	14	-16575	-12615	-5796	-1519
F3	14	-14757	-11283	-5537	-1841
F4	14	-14862	-11299	-5895	-2298
F5	14	-15029	-11400	-5662	-1902
F6	14	-15772	-11762	-6226	-2558
F7	14	-15816	-11730	-6096	-2401
F8	14	-16241	-12183	-5820	-1760
F9	14	-14984	-11247	-5216	-1360
F10	14	-15622	-11744	-5307	-1353
F11	14	-15688	-11742	-5299	-1183
F12	14	-14357	-10933	-5395	-1893
G1	14	-14247	-11071	-6169	-2985
G2	14	-15668	-11900	-6391	-2590
G3	14	-14230	-10889	-5758	-2323
G4	14	-13955	-10727	-5597	-2158
G5	14	-15544	-11591	-5923	-2084
G6	14	-17699	-13036	-7582	-4033
G7	14	-15708	-11556	-4593	-12
G8	14	-14255	-10613	-4283	51
G9	14	-14308	-10748	-4592	-532
G10	14	-17136	-13153	-12195	-11371
G11	14	-16553	-12703	-11849	-10931
G12	14	-11201	-8306	-7500	-5991
H1	14	-5066	-3600	-540	2063
H2	14	-3917	-2493	551	3497
H3	14	-4813	-3259	-533	1970
H4	14	-12745	-9892	-4801	-1367
H5	14	-15126	-11473	-5815	-2106
H6	14	-14808	-11119	-5524	-1834
H7	14	-15513	-11645	-6567	-3117
H8	14	-14687	-11158	-5796	-2265
H9	14	-12372	-9534	-4397	-1024
H10	14	-14703	-11638	-10945	-10558
H11	14	-15909	-12388	-11537	-10804
H12	14	-13943	-11007	-10303	-9681
A1	15	-9494	-7550	-3773	-846
A2	15	-9574	-7634	-3781	-843
A3	15	-8509	-6595	-3055	-63
A4	15	-13731	-10580	-5718	-2432
A5	15	-13893	-10668	-5669	-2457
A6	15	-14724	-11130	-6605	-3581
A7	15	-15543	-11768	-5988	-2335
A8	15	-15721	-11807	-6278	-2755
A9	15	-14714	-11174	-5922	-2575
A10	15	-15486	-11764	-6865	-3708
A11	15	-15763	-12004	-5988	-2177
A12	15	-14102	-10857	-6149	-3204
B1	15	-8016	-6602	-3334	-576
B2	15	-8511	-6731	-3519	-742
B3	15	-8267	-6632	-3922	-1497
B4	15	-15139	-11413	-6224	-2755
B5	15	-14591	-11173	-5409	-1689
B6	15	-16117	-12044	-6689	-3100
B7	15	-16932	-12533	-7102	-3622
B8	15	-14735	-11106	-5646	-2100
B9	15	-14712	-11258	-5968	-2674
B10	15	-16707	-12578	-6919	-3336
B11	15	-16124	-12070	-5445	-937
B12	15	-14302	-11102	-5671	-2358
C1	15	-308	-1733	-1461	-168
C2	15	-310	-1477	-1102	445
C3	15	2025	132	23	1257
C4	15	-14087	-10766	-5276	-1747
C5	15	-14405	-10690	-5238	-1420
C6	15	-16258	-12167	-7373	-4259
C7	15	-15620	-11773	-6431	-3019
C8	15	-16197	-12214	-6989	-3715
C9	15	-14557	-11213	-6087	-2933
C10	15	-15717	-11977	-6724	-3387
C11	15	-16760	-12586	-6396	-2508
C12	15	-14901	-11495	-6047	-2784
D1	15	-14386	-10858	-5340	-1700
D2	15	-16129	-12231	-6223	-2492
D3	15	-13669	-10393	-5021	-1428
D4	15	-14043	-10690	-5473	-2098
D5	15	-14519	-11039	-5742	-2287
D6	15	-13853	-10248	-5011	-1486
D7	15	-15212	-11532	-6259	-2932
D8	15	-14644	-11006	-5551	-1939
D9	15	-14817	-11303	-5948	-2577
D10	15	-14456	-10987	-5563	-2066
D11	15	-16509	-12426	-6260	-2358
D12	15	-14551	-11192	-5686	-2260
E1	15	-15374	-11865	-6478	-3156
E2	15	-14840	-11113	-4942	-825
E3	15	-15292	-11709	-6287	-2828
E4	15	-14906	-11307	-5468	-1700
E5	15	-14397	-10862	-4966	-1059
E6	15	-14888	-11194	-5751	-2153
E7	15	-14798	-10890	-5371	-1620
E8	15	-14976	-11187	-5406	-1607
E9	15	-15248	-11529	-5787	-2185
E10	15	-15039	-11526	-5665	-2055
E11	15	-15982	-12215	-5851	-1844
E12	15	-14941	-11400	-5598	-2098
F1	15	-15092	-11619	-5620	-1813
F2	15	-16554	-12605	-5784	-1495
F3	15	-14734	-11273	-5549	-1842
F4	15	-14884	-11300	-5925	-2353
F5	15	-15034	-11384	-5630	-1886
F6	15	-15776	-11766	-6232	-2595
F7	15	-15811	-11711	-6088	-2394
F8	15	-16216	-12189	-5797	-1727
F9	15	-14971	-11240	-5209	-1368
F10	15	-15627	-11735	-5296	-1338
F11	15	-15701	-11734	-5297	-1185
F12	15	-14387	-10956	-5449	-1938
G1	15	-13982	-10908	-6093	-2944
G2	15	-15402	-11698	-6328	-2534
G3	15	-13947	-10663	-5634	-2243
G4	15	-13821	-10619	-5509	-2110
G5	15	-15382	-11493	-5888	-2090
G6	15	-17540	-12915	-7547	-4000
G7	15	-15675	-11547	-4582	-28
G8	15	-14257	-10576	-4293	59
G9	15	-14251	-10726	-4558	-529
G10	15	-17132	-13162	-12191	-11382
G11	15	-16569	-12701	-11869	-10944
G12	15	-11209	-8317	-7523	-5984
H1	15	-5035	-3563	-530	2093
H2	15	-3894	-2499	566	3513
H3	15	-4797	-3251	-531	2008
H4	15	-12650	-9835	-4750	-1343
H5	15	-15022	-11389	-5794	-2082
H6	15	-14691	-11045	-5467	-1821
H7	15	-15504	-11654	-6562	-3096
H8	15	-14674	-11169	-5788	-2248
H9	15	-12343	-9525	-4374	-1036
H10	15	-14718	-11627	-10945	-10558
H11	15	-15891	-12382	-11541	-10804
H12	15	-13928	-11007	-10314	-9691
A1	16	-9403	-7508	-3742	-857
A2	16	-9520	-7610	-3758	-844
A3	16	-8414	-6497	-3012	-30
A4	16	-13743	-10575	-5725	-2451
A5	16	-13880	-10656	-5681	-2466
A6	16	-14691	-11125	-6579	-3567
A7	16	-15570	-11790	-5993	-2332
A8	16	-15698	-11821	-6276	-2770
A9	16	-14702	-11163	-5921	-2574
A10	16	-15436	-11715	-6865	-3713
A11	16	-15699	-11981	-5961	-2157
A12	16	-14017	-10849	-6152	-3215
B1	16	-7924	-6553	-3343	-598
B2	16	-8428	-6694	-3512	-723
B3	16	-8173	-6563	-3899	-1491
B4	16	-15180	-11412	-6225	-2763
B5	16	-14588	-11146	-5414	-1709
B6	16	-16116	-12042	-6692	-3124
B7	16	-16955	-12561	-7100	-3645
B8	16	-14732	-11118	-5644	-2065
B9	16	-14717	-11262	-5972	-2661
B10	16	-16698	-12551	-6908	-3339
B11	16	-16086	-12073	-5442	-931
B12	16	-14251	-11082	-5678	-2346
C1	16	-126	-1626	-1379	-112
C2	16	-160	-1398	-1072	460
C3	16	2215	234	72	1253
C4	16	-14090	-10741	-5252	-1738
C5	16	-14407	-10679	-5242	-1416
C6	16	-16248	-12155	-7364	-4269
C7	16	-15620	-11801	-6460	-3056
C8	16	-16198	-12221	-6999	-3714
C9	16	-14552	-11224	-6105	-2936
C10	16	-15700	-11987	-6725	-3393
C11	16	-16770	-12587	-6448	-2550
C12	16	-14890	-11493	-6072	-2822
D1	16	-14368	-10863	-5317	-1645
D2	16	-16114	-12225	-6246	-2511
D3	16	-13668	-10410	-5032	-1391
D4	16	-13982	-10643	-5405	-2059
D5	16	-14507	-11044	-5736	-2300
D6	16	-13837	-10238	-4977	-1486
D7	16	-15217	-11554	-6244	-2915
D8	16	-14640	-10976	-5563	-1943
D9	16	-14801	-11314	-5975	-2603
D10	16	-14429	-10973	-5571	-2079
D11	16	-16523	-12442	-6301	-2379
D12	16	-14551	-11196	-5692	-2258
E1	16	-15398	-11859	-6499	-3191
E2	16	-14845	-11127	-4924	-801
E3	16	-15296	-11716	-6330	-2891
E4	16	-14890	-11303	-5490	-1698
E5	16	-14382	-10836	-4924	-1084
E6	16	-14885	-11212	-5783	-2178
E7	16	-14813	-10877	-5378	-1635
E8	16	-14998	-11180	-5412	-1588
E9	16	-15234	-11541	-5788	-2161
E10	16	-15058	-11521	-5652	-2062
E11	16	-15947	-12239	-5831	-1850
E12	16	-14955	-11424	-5610	-2100
F1	16	-15095	-11607	-5590	-1777
F2	16	-16569	-12630	-5788	-1515
F3	16	-14754	-11269	-5555	-1843
F4	16	-14880	-11292	-5915	-2353
F5	16	-15025	-11418	-5644	-1876
F6	16	-15789	-11758	-6215	-2556
F7	16	-15807	-11745	-6088	-2403
F8	16	-16241	-12190	-5807	-1714
F9	16	-14975	-11216	-5217	-1358
F10	16	-15629	-11750	-5330	-1381
F11	16	-15676	-11724	-5278	-1146
F12	16	-14363	-10936	-5409	-1881
G1	16	-13554	-10631	-5992	-2956
G2	16	-14863	-11367	-6131	-2429
G3	16	-13430	-10339	-5479	-2149
G4	16	-13575	-10466	-5447	-2095
G5	16	-15132	-11310	-5822	-2050
G6	16	-17229	-12724	-7456	-3936
G7	16	-15603	-11502	-4586	-22
G8	16	-14180	-10527	-4293	29
G9	16	-14203	-10673	-4529	-512
G10	16	-17139	-13140	-12187	-11378
G11	16	-16564	-12705	-11868	-10928
G12	16	-11181	-8308	-7508	-5975
H1	16	-5065	-3594	-579	2018
H2	16	-3930	-2510	546	3496
H3	16	-4820	-3259	-527	2012
H4	16	-12481	-9708	-4716	-1324
H5	16	-14865	-11276	-5723	-2047
H6	16	-14481	-10924	-5432	-1794
H7	16	-15508	-11646	-6566	-3104
H8	16	-14661	-11159	-5786	-2272
H9	16	-12353	-9545	-4399	-1020
H10	16	-14710	-11625	-10927	-10561
H11	16	-15920	-12387	-11535	-10806
H12	16	-13904	-11023	-10321	-9687
A1	17	-9358	-7461	-3736	-845
A2	17	-9433	-7531	-3703	-812
A3	17	-8336	-6427	-3006	-52
A4	17	-13680	-10533	-5709	-2462
A5	17	-13836	-10619	-5661	-2463
A6	17	-14608	-11040	-6561	-3553
A7	17	-15528	-11767	-5988	-2344
A8	17	-15682	-11816	-6272	-2776
A9	17	-14689	-11165	-5926	-2567
A10	17	-15349	-11665	-6837	-3694
A11	17	-15606	-11902	-5931	-2147
A12	17	-13884	-10748	-6092	-3187
B1	17	-7844	-6483	-3298	-572
B2	17	-8319	-6637	-3461	-707
B3	17	-8059	-6489	-3829	-1443
B4	17	-15135	-11384	-6244	-2803
B5	17	-14580	-11159	-5441	-1737
B6	17	-16088	-12028	-6703	-3119
B7	17	-16937	-12571	-7113	-3648
B8	17	-14717	-11107	-5641	-2074
B9	17	-14699	-11244	-5953	-2671
B10	17	-16621	-12536	-6920	-3329
B11	17	-16035	-12018	-5380	-851
B12	17	-14181	-11008	-5622	-2321
C1	17	54	-1487	-1296	-35
C2	17	-22	-1311	-1031	471
C3	17	2278	319	91	1272
C4	17	-14058	-10768	-5257	-1749
C5	17	-14421	-10679	-5241	-1419
C6	17	-16247	-12142	-7357	-4253
C7	17	-15628	-11790	-6461	-3052
C8	17	-16177	-12188	-6997	-3701
C9	17	-14558	-11216	-6099	-2920
C10	17	-15699	-11960	-6711	-3383
C11	17	-16743	-12596	-6414	-2544
C12	17	-14861	-11451	-6031	-2798
D1	17	-14367	-10832	-5323	-1704
D2	17	-16124	-12228	-6252	-2495
D3	17	-13658	-10390	-5071	-1458
D4	17	-13956	-10661	-5404	-2039
D5	17	-14452	-10993	-5705	-2272
D6	17	-13783	-10204	-4993	-1499
D7	17	-15216	-11549	-6212	-2905
D8	17	-14648	-11007	-5533	-1943
D9	17	-14781	-11292	-5935	-2570
D10	17	-14395	-10972	-5549	-2050
D11	17	-16516	-12410	-6281	-2363
D12	17	-14525	-11177	-5679	-2273
E1	17	-15405	-11855	-6533	-3263
E2	17	-14857	-11130	-4952	-837
E3	17	-15308	-11713	-6307	-2874
E4	17	-14864	-11272	-5457	-1636
E5	17	-14364	-10842	-4916	-1040
E6	17	-14884	-11159	-5753	-2142
E7	17	-14813	-10887	-5381	-1607
E8	17	-14972	-11170	-5388	-1576
E9	17	-15240	-11524	-5785	-2180
E10	17	-15029	-11504	-5649	-2030
E11	17	-15948	-12212	-5825	-1841
E12	17	-14924	-11396	-5599	-2079
F1	17	-15096	-11644	-5651	-1829
F2	17	-16568	-12615	-5806	-1500
F3	17	-14742	-11290	-5535	-1825
F4	17	-14865	-11294	-5905	-2350
F5	17	-15044	-11406	-5669	-1909
F6	17	-15773	-11751	-6215	-2587
F7	17	-15817	-11735	-6091	-2404
F8	17	-16230	-12188	-5794	-1735
F9	17	-14970	-11234	-5206	-1369
F10	17	-15604	-11749	-5310	-1340
F11	17	-15675	-11714	-5261	-1154
F12	17	-14369	-10932	-5412	-1899
G1	17	-12646	-10053	-5670	-2727
G2	17	-13925	-10735	-5873	-2315
G3	17	-12474	-9733	-5226	-2040
G4	17	-13108	-10157	-5327	-2061
G5	17	-14623	-10993	-5649	-1946
G6	17	-16688	-12333	-7270	-3850
G7	17	-15479	-11419	-4546	-13
G8	17	-14077	-10467	-4230	80
G9	17	-14046	-10606	-4472	-477
G10	17	-17135	-13151	-12185	-11380
G11	17	-16556	-12714	-11858	-10924
G12	17	-11193	-8296	-7507	-5973
H1	17	-5051	-3579	-530	2119
H2	17	-3956	-2544	508	3453
H3	17	-4813	-3253	-541	1989
H4	17	-12117	-9469	-4616	-1276
H5	17	-14483	-11014	-5630	-2018
H6	17	-14101	-10664	-5288	-1727
H7	17	-15494	-11644	-6565	-3103
H8	17	-14664	-11143	-5784	-2266
H9	17	-12345	-9522	-4382	-1011
H10	17	-14711	-11616	-10942	-10558
H11	17	-15874	-12360	-11543	-10800
H12	17	-13919	-11015	-10314	-9676
A1	18	-9237	-7403	-3700	-821
A2	18	-9340	-7472	-3688	-814
A3	18	-8192	-6350	-2972	-17
A4	18	-13523	-10442	-5663	-2415
A5	18	-13689	-10545	-5635	-2442
A6	18	-14468	-10961	-6537	-3535
A7	18	-15551	-11762	-6000	-2348
A8	18	-15691	-11841	-6287	-2773
A9	18	-14683	-11190	-5913	-2574
A10	18	-15183	-11559	-6755	-3684
A11	18	-15408	-11811	-5895	-2123
A12	18	-13676	-10596	-6033	-3145
B1	18	-7756	-6446	-3273	-541
B2	18	-8230	-6580	-3442	-721
B3	18	-7928	-6412	-3776	-1399
B4	18	-15092	-11359	-6213	-2746
B5	18	-14525	-11113	-5403	-1721
B6	18	-16044	-11992	-6671	-3115
B7	18	-16929	-12559	-7118	-3642
B8	18	-14701	-11088	-5639	-2082
B9	18	-14709	-11238	-5942	-2662
B10	18	-16533	-12452	-6906	-3320
B11	18	-15898	-11956	-5366	-823
B12	18	-14076	-10943	-5579	-2321
C1	18	207	-1392	-1253	-37
C2	18	207	-1184	-946	553
C3	18	2383	361	93	1227
C4	18	-14045	-10766	-5282	-1746
C5	18	-14384	-10666	-5249	-1412
C6	18	-16227	-12132	-7367	-4262
C7	18	-15603	-11780	-6444	-3037
C8	18	-16201	-12202	-6987	-3703
C9	18	-14546	-11209	-6081	-2921
C10	18	-15678	-11948	-6696	-3374
C11	18	-16708	-12552	-6384	-2506
C12	18	-14821	-11445	-6050	-2764
D1	18	-14330	-10830	-5294	-1640
D2	18	-16078	-12217	-6222	-2497
D3	18	-13636	-10374	-5031	-1425
D4	18	-13833	-10555	-5365	-2059
D5	18	-14361	-10972	-5664	-2270
D6	18	-13698	-10148	-4951	-1492
D7	18	-15195	-11540	-6234	-2937
D8	18	-14642	-10987	-5567	-1941
D9	18	-14785	-11284	-5956	-2564
D10	18	-14390	-10950	-5526	-2048
D11	18	-16480	-12413	-6270	-2384
D12	18	-14450	-11149	-5631	-2206
E1	18	-15357	-11847	-6456	-3130
E2	18	-14855	-11119	-4954	-841
E3	18	-15270	-11698	-6253	-2786
E4	18	-14863	-11238	-5436	-1639
E5	18	-14346	-10824	-4923	-1043
E6	18	-14853	-11151	-5752	-2148
E7	18	-14789	-10861	-5367	-1605
E8	18	-15006	-11184	-5416	-1584
E9	18	-15235	-11554	-5816	-2217
E10	18	-15015	-11481	-5656	-2057
E11	18	-15931	-12201	-5817	-1850
E12	18	-14883	-11388	-5524	-2006
F1	18	-15068	-11612	-5583	-1765
F2	18	-16566	-12617	-5778	-1480
F3	18	-14730	-11271	-5485	-1776
F4	18	-14868	-11282	-5885	-2285
F5	18	-15046	-11409	-5660	-1877
F6	18	-15782	-11764	-6228	-2571
F7	18	-15784	-11738	-6074	-2377
F8	18	-16237	-12177	-5787	-1719
F9	18	-14946	-11225	-5201	-1357
F10	18	-15620	-11735	-5310	-1361
F11	18	-15679	-11713	-5272	-1124
F12	18	-14359	-10930	-5389	-1871
G1	18	-11211	-9120	-5208	-2480
G2	18	-12273	-9683	-5329	-2038
G3	18	-10850	-8650	-4689	-1763
G4	18	-12218	-9551	-5007	-1862
G5	18	-13687	-10371	-5317	-1765
G6	18	-15626	-11646	-6966	-3681
G7	18	-15240	-11251	-4432	65
G8	18	-13846	-10319	-4157	119
G9	18	-13805	-10431	-4406	-445
G10	18	-17124	-13161	-12178	-11384
G11	18	-16545	-12704	-11844	-10944
G12	18	-11171	-8271	-7489	-5975
H1	18	-5057	-3592	-570	2049
H2	18	-3972	-2555	487	3445
H3	18	-4842	-3258	-562	2011
H4	18	-11494	-9059	-4401	-1154
H5	18	-13802	-10571	-5405	-1910
H6	18	-13369	-10168	-5055	-1604
H7	18	-15465	-11638	-6565	-3102
H8	18	-14631	-11141	-5781	-2280
H9	18	-12316	-9503	-4359	-1012
H10	18	-14698	-11627	-10941	-10571
H11	18	-15898	-12368	-11555	-10786
H12	18	-13935	-11011	-10310	-9692
A1	19	-9174	-7359	-3685	-811
A2	19	-9243	-7425	-3694	-807
A3	19	-8066	-6311	-2923	-2
A4	19	-13306	-10292	-5566	-2354
A5	19	-13505	-10407	-5573	-2383
A6	19	-14203	-10786	-6454	-3482
A7	19	-15539	-11773	-6023	-2347
A8	19	-15699	-11838	-6275	-2783
A9	19	-14668	-11153	-5914	-2572
A10	19	-14825	-11342	-6650	-3596
A11	19	-15088	-11595	-5786	-2085
A12	19	-13245	-10329	-5911	-3083
B1	19	-7716	-6417	-3269	-597
B2	19	-8137	-6508	-3431	-694
B3	19	-7828	-6321	-3753	-1386
B4	19	-15019	-11293	-6154	-2683
B5	19	-14435	-11075	-5382	-1720
B6	19	-15973	-11959	-6636	-3107
B7	19	-16936	-12570	-7120	-3628
B8	19	-14712	-11109	-5645	-2077
B9	19	-14706	-11259	-5955	-2672
B10	19	-16329	-12319	-6862	-3292
B11	19	-15695	-11801	-5232	-742
B12	19	-13777	-10766	-5501	-2267
C1	19	448	-1250	-1154	69
C2	19	340	-1096	-892	571
C3	19	2479	409	109	1217
C4	19	-14026	-10745	-5288	-1776
C5	19	-14398	-10661	-5258	-1437
C6	19	-16186	-12119	-7340	-4254
C7	19	-15594	-11773	-6485	-3065
C8	19	-16175	-12192	-6977	-3681
C9	19	-14555	-11219	-6106	-2901
C10	19	-15625	-11914	-6694	-3369
C11	19	-16648	-12508	-6367	-2491
C12	19	-14748	-11409	-6018	-2787
D1	19	-14297	-10816	-5287	-1618
D2	19	-16057	-12182	-6215	-2483
D3	19	-13634	-10355	-5024	-1477
D4	19	-13698	-10462	-5368	-2075
D5	19	-14218	-10852	-5609	-2213
D6	19	-13505	-10035	-4900	-1459
D7	19	-15153	-11541	-6232	-2914
D8	19	-14600	-10951	-5519	-1927
D9	19	-14758	-11281	-5930	-2595
D10	19	-14315	-10922	-5503	-2046
D11	19	-16444	-12398	-6271	-2358
D12	19	-14426	-11121	-5636	-2253
E1	19	-15364	-11845	-6450	-3134
E2	19	-14841	-11102	-4956	-828
E3	19	-15261	-11711	-6290	-2811
E4	19	-14807	-11241	-5469	-1720
E5	19	-14286	-10752	-4891	-1017
E6	19	-14791	-11102	-5725	-2164
E7	19	-14755	-10853	-5319	-1586
E8	19	-14968	-11179	-5408	-1602
E9	19	-15246	-11558	-5797	-2215
E10	19	-15015	-11484	-5654	-2073
E11	19	-15934	-12193	-5821	-1846
E12	19	-14878	-11373	-5584	-2078
F1	19	-15091	-11627	-5621	-1836
F2	19	-16569	-12617	-5816	-1517
F3	19	-14743	-11247	-5507	-1793
F4	19	-14881	-11274	-5929	-2342
F5	19	-15016	-11404	-5617	-1854
F6	19	-15763	-11773	-6227	-2548
F7	19	-15804	-11716	-6114	-2414
F8	19	-16233	-12193	-5822	-1746
F9	19	-14953	-11211	-5207	-1359
F10	19	-15627	-11744	-5309	-1374
F11	19	-15673	-11714	-5246	-1143
F12	19	-14361	-10950	-5404	-1873
G1	19	-8995	-7668	-4519	-2057
G2	19	-9732	-7989	-4561	-1602
G3	19	-8337	-6984	-3875	-1333
G4	19	-10636	-8508	-4495	-1531
G5	19	-12098	-9312	-4816	-1478
G6	19	-13851	-10482	-6370	-3376
G7	19	-14835	-10994	-4316	94
G8	19	-13440	-10060	-4045	154
G9	19	-13323	-10120	-4264	-383
G10	19	-17128	-13152	-12162	-11394
G11	19	-16566	-12726	-11863	-10929
G12	19	-11198	-8312	-7504	-5983
H1	19	-5067	-3595	-546	2084
H2	19	-3996	-2574	481	3428
H3	19	-4816	-3288	-533	1996
H4	19	-10360	-8306	-4015	-973
H5	19	-12658	-9839	-5036	-1718
H6	19	-12113	-9343	-4669	-1397
H7	19	-15444	-11630	-6553	-3101
H8	19	-14607	-11102	-5761	-2240
H9	19	-12294	-9489	-4355	-978
H10	19	-14704	-11629	-10968	-10577
H11	19	-15903	-12383	-11528	-10814
H12	19	-13917	-11003	-10313	-9695
A1	20	-9094	-7271	-3637	-768
A2	20	-9174	-7375	-3648	-790
A3	20	-7964	-6198	-2897	32
A4	20	-12890	-10034	-5462	-2317
A5	20	-13095	-10123	-5439	-2336
A6	20	-13701	-10466	-6286	-3413
A7	20	-15533	-11770	-5996	-2338
A8	20	-15687	-11821	-6324	-2798
A9	20	-14664	-11139	-5915	-2565
A10	20	-14212	-10910	-6464	-3507
A11	20	-14430	-11171	-5582	-1957
A12	20	-12439	-9816	-5627	-2940
B1	20	-7633	-6341	-3220	-543
B2	20	-8100	-6470	-3413	-714
B3	20	-7685	-6217	-3707	-1340
B4	20	-14907	-11229	-6146	-2695
B5	20	-14305	-10982	-5338	-1688
B6	20	-15788	-11830	-6589	-3092
B7	20	-16902	-12544	-7106	-3630
B8	20	-14698	-11092	-5634	-2089
B9	20	-14688	-11244	-5984	-2695
B10	20	-15959	-12084	-6710	-3246
B11	20	-15260	-11537	-5153	-705
B12	20	-13285	-10457	-5359	-2199
C1	20	449	-1256	-1177	-1
C2	20	486	-975	-841	605
C3	20	2697	543	198	1307
C4	20	-13988	-10709	-5270	-1772
C5	20	-14343	-10640	-5210	-1402
C6	20	-16139	-12081	-7332	-4247
C7	20	-15599	-11779	-6479	-3046
C8	20	-16189	-12198	-6993	-3702
C9	20	-14551	-11222	-6060	-2886
C10	20	-15489	-11841	-6628	-3322
C11	20	-16480	-12426	-6329	-2490
C12	20	-14617	-11299	-5990	-2754
D1	20	-14254	-10782	-5292	-1636
D2	20	-16020	-12131	-6177	-2429
D3	20	-13571	-10314	-5038	-1460
D4	20	-13378	-10227	-5238	-1985
D5	20	-13914	-10666	-5527	-2216
D6	20	-13196	-9835	-4791	-1406
D7	20	-15095	-11468	-6189	-2885
D8	20	-14551	-10944	-5530	-1935
D9	20	-14690	-11229	-5931	-2570
D10	20	-14210	-10855	-5487	-2019
D11	20	-16372	-12354	-6262	-2365
D12	20	-14283	-11023	-5625	-2232
E1	20	-15366	-11832	-6477	-3158
E2	20	-14829	-11107	-4916	-800
E3	20	-15262	-11692	-6285	-2830
E4	20	-14687	-11147	-5416	-1647
E5	20	-14178	-10682	-4873	-1026
E6	20	-14687	-11041	-5691	-2141
E7	20	-14752	-10833	-5296	-1541
E8	20	-14971	-11164	-5421	-1609
E9	20	-15219	-11549	-5806	-2221
E10	20	-14945	-11471	-5652	-2078
E11	20	-15874	-12157	-5833	-1857
E12	20	-14838	-11340	-5557	-2057
F1	20	-15054	-11590	-5603	-1796
F2	20	-16592	-12630	-5828	-1580
F3	20	-14724	-11256	-5516	-1824
F4	20	-14874	-11283	-5904	-2330
F5	20	-15017	-11396	-5674	-1877
F6	20	-15775	-11774	-6205	-2565
F7	20	-15815	-11722	-6109	-2412
F8	20	-16236	-12187	-5805	-1735
F9	20	-14961	-11232	-5218	-1383
F10	20	-15615	-11747	-5300	-1357
F11	20	-15652	-11696	-5257	-1129
F12	20	-14361	-10951	-5388	-1840
G1	20	-6240	-5882	-3670	-1658
G2	20	-6552	-5900	-3550	-1056
G3	20	-5249	-4966	-2926	-830
G4	20	-8270	-6931	-3761	-1170
G5	20	-9550	-7606	-4003	-1036
G6	20	-11163	-8693	-5490	-2927
G7	20	-14094	-10484	-4090	202
G8	20	-12742	-9573	-3832	274
G9	20	-12471	-9554	-3989	-247
G10	20	-17134	-13130	-12199	-11409
G11	20	-16542	-12722	-11848	-10921
G12	20	-11168	-8300	-7475	-5958
H1	20	-5085	-3634	-564	2057
H2	20	-4034	-2602	477	3423
H3	20	-4868	-3313	-564	1998
H4	20	-8553	-7120	-3474	-661
H5	20	-10746	-8548	-4429	-1379
H6	20	-9997	-7969	-4008	-1045
H7	20	-15404	-11599	-6533	-3098
H8	20	-14545	-11074	-5776	-2265
H9	20	-12213	-9442	-4331	-959
H10	20	-14724	-11631	-10944	-10564
H11	20	-15892	-12380	-11534	-10801
H12	20	-13920	-11017	-10315	-9684
A1	21	-8992	-7242	-3622	-792
A2	21	-9026	-7292	-3589	-732
A3	21	-7825	-6121	-2861	27
A4	21	-12080	-9494	-5202	-2172
A5	21	-12322	-9638	-5225	-2181
A6	21	-12737	-9830	-5982	-3243
A7	21	-15487	-11764	-5971	-2337
A8	21	-15670	-11812	-6291	-2789
A9	21	-14629	-11150	-5880	-2557
A10	21	-13046	-10165	-6107	-3298
A11	21	-13252	-10432	-5225	-1782
A12	21	-11015	-8916	-5210	-2703
B1	21	-7522	-6283	-3214	-554
B2	21	-7929	-6385	-3343	-616
B3	21	-7578	-6161	-3647	-1322
B4	21	-14660	-11067	-6042	-2658
B5	21	-13995	-10781	-5250	-1651
B6	21	-15496	-11620	-6479	-3021
B7	21	-16924	-12543	-7077	-3598
B8	21	-14696	-11097	-5651	-2112
B9	21	-14696	-11258	-5991	-2700
B10	21	-15229	-11634	-6495	-3105
B11	21	-14403	-11039	-4854	-465
B12	21	-12355	-9853	-5060	-2035
C1	21	662	-1114	-1077	115
C2	21	512	-976	-867	556
C3	21	2818	634	251	1341
C4	21	-13889	-10634	-5238	-1728
C5	21	-14241	-10573	-5214	-1416
C6	21	-16034	-12012	-7290	-4226
C7	21	-15602	-11798	-6460	-3070
C8	21	-16185	-12217	-7007	-3727
C9	21	-14549	-11209	-6060	-2897
C10	21	-15295	-11711	-6596	-3333
C11	21	-16197	-12245	-6232	-2416
C12	21	-14348	-11141	-5918	-2737
D1	21	-14183	-10730	-5279	-1648
D2	21	-15908	-12073	-6181	-2483
D3	21	-13430	-10237	-4975	-1381
D4	21	-12732	-9854	-5072	-1877
D5	21	-13359	-10305	-5373	-2117
D6	21	-12549	-9404	-4579	-1280
D7	21	-14973	-11420	-6129	-2854
D8	21	-14434	-10862	-5480	-1914
D9	21	-14549	-11143	-5854	-2506
D10	21	-14018	-10746	-5450	-1997
D11	21	-16200	-12231	-6206	-2320
D12	21	-14067	-10894	-5526	-2202
E1	21	-15342	-11841	-6534	-3262
E2	21	-14812	-11086	-4919	-802
E3	21	-15246	-11687	-6296	-2844
E4	21	-14490	-11029	-5351	-1633
E5	21	-13974	-10594	-4821	-1001
E6	21	-14455	-10909	-5639	-2117
E7	21	-14712	-10799	-5256	-1518
E8	21	-14935	-11126	-5393	-1579
E9	21	-15206	-11534	-5769	-2175
E10	21	-14859	-11399	-5596	-2003
E11	21	-15785	-12113	-5808	-1841
E12	21	-14737	-11294	-5565	-2088
F1	21	-15075	-11607	-5624	-1813
F2	21	-16573	-12628	-5792	-1492
F3	21	-14747	-11271	-5517	-1813
F4	21	-14867	-11293	-5906	-2348
F5	21	-15001	-11404	-5662	-1889
F6	21	-15739	-11777	-6204	-2522
F7	21	-15796	-11726	-6110	-2411
F8	21	-16244	-12175	-5791	-1706
F9	21	-14945	-11220	-5218	-1365
F10	21	-15606	-11740	-5346	-1388
F11	21	-15668	-11716	-5286	-1163
F12	21	-14377	-10957	-5432	-1912
G1	21	-3193	-3924	-2737	-1177
[truncated: 13,079 more rows]
