# Supplementary material for: A novel signature constructed by ferroptosis-associated genes (FAGs) for the prediction of prognosis in bladder urothelial carcinoma (BLCA) and associated with immune infiltration
Source: Cancer Cell Int. 2021 Aug 6;21:414. doi: 10.1186/s12935-021-02096-3 (PMC8349026; doi:10.1186/s12935-021-02096-3)
Supplement: Supplementary file 22 — Addtional file 22. The raw data 2 of QRT-PCR results by setting GAPDH as an internal control. [file 12935_2021_2096_MOESM22_ESM.xls]

## Sheet: Results
Block Type	96well
Chemistry	SYBR_GREEN
Experiment File Name	G:\PCR-2021-4-13.eds
Experiment Run End Time	Not Started
Instrument Type	steponeplus
Passive Reference
Well	Sample Name	Target Name	Task	Reporter	Quencher	RQ	RQ Min	RQ Max	Cт	Cт Mean	Cт SD	ΔCт	ΔCт Mean	ΔCт SE	HK Control ΔCт Mean	HK Control ΔCт SE	ΔΔCт	Automatic Ct Threshold	Ct Threshold	Automatic Baseline	Baseline Start	Baseline End	Efficiency	Tm1	Tm2	Tm3	Comments	HIGHSD	MTP
A1	J82-1	TFRC	UNKNOWN	SYBR	None	3.37639	2.01234	5.66504	26.4565	26.4666	0.461017		6.16942	0.268907			-1.75548	TRUE	7660.46	TRUE	1	2	1	81.2434				N	N
A2	J82-1	TFRC	UNKNOWN	SYBR	None	3.37639	2.01234	5.66504	26.9327	26.4666	0.461017		6.16942	0.268907			-1.75548	TRUE	7660.46	TRUE	3	13	1	81.2434				N	N
A3	J82-1	TFRC	UNKNOWN	SYBR	None	3.37639	2.01234	5.66504	26.0108	26.4666	0.461017		6.16942	0.268907			-1.75548	TRUE	7660.46	TRUE	1	2	1	81.5452				N	N
A4	J82-1	SQLE	UNKNOWN	SYBR	None	7.11134	5.41383	9.34109	21.7358	21.5013	0.236338		1.20412	0.141717			-2.83012	TRUE	7237.14	TRUE	3	4	1	88.3926				N	N
A5	J82-1	SQLE	UNKNOWN	SYBR	None	7.11134	5.41383	9.34109	21.5051	21.5013	0.236338		1.20412	0.141717			-2.83012	TRUE	7237.14	TRUE	1	2	1	88.2438				N	N
A6	J82-1	SQLE	UNKNOWN	SYBR	None	7.11134	5.41383	9.34109	21.2631	21.5013	0.236338		1.20412	0.141717			-2.83012	TRUE	7237.14	TRUE	1	2	1	88.2438				N	N
A7	J82-1	G6PD	UNKNOWN	SYBR	None	23.7803	17.6097	32.1131	21.1565	21.0341	0.262115		0.736869	0.156098			-4.57169	TRUE	8010.44	TRUE	1	2	1	86.8961				N	N
A8	J82-1	G6PD	UNKNOWN	SYBR	None	23.7803	17.6097	32.1131	21.2126	21.0341	0.262115		0.736869	0.156098			-4.57169	TRUE	8010.44	TRUE	1	2	1	86.8961				N	N
A9	J82-1	G6PD	UNKNOWN	SYBR	None	23.7803	17.6097	32.1131	20.7332	21.0341	0.262115		0.736869	0.156098			-4.57169	TRUE	8010.44	TRUE	1	2	1	86.6018				N	N
A10	J82-1	CRYAB	UNKNOWN	SYBR	None	1.05644	0.786981	1.41817	28.8965	28.6309	0.256587		8.33368	0.153006			-0.0792128	TRUE	11173.6	TRUE	1	2	1	85.1135				N	N
A11	J82-1	CRYAB	UNKNOWN	SYBR	None	1.05644	0.786981	1.41817	28.3844	28.6309	0.256587		8.33368	0.153006			-0.0792128	TRUE	11173.6	TRUE	1	2	1	85.1096				N	N
A12	J82-1	CRYAB	UNKNOWN	SYBR	None	1.05644	0.786981	1.41817	28.6118	28.6309	0.256587		8.33368	0.153006			-0.0792128	TRUE	11173.6	TRUE	1	2	1	85.1096				N	N
B1	J82-2	TFRC	UNKNOWN	SYBR	None				Undetermined	12.2931	0.2458							TRUE	7660.46	TRUE	3	21	1	80.9457				N	N
B2	J82-2	TFRC	UNKNOWN	SYBR	None	66397.4	44303	99510.4	12.4669	12.2931	0.2458		-8.09394	0.183419			-16.0188	TRUE	7660.46	TRUE	1	2	1	80.9457				N	N
B3	J82-2	TFRC	UNKNOWN	SYBR	None	66397.4	44303	99510.4	12.1193	12.2931	0.2458		-8.09394	0.183419			-16.0188	TRUE	7660.46	TRUE	1	2	1	81.3964				N	N
B4	J82-2	SQLE	UNKNOWN	SYBR	None	1971.45	601.344	6463.23	13.5461	13.4763	1.0638		-6.9108	0.616974			-10.945	TRUE	7237.14	TRUE	1	2	1	88.0949	79.6101			Y	Y
B5	J82-2	SQLE	UNKNOWN	SYBR	None	1971.45	601.344	6463.23	14.5034	13.4763	1.0638		-6.9108	0.616974			-10.945	TRUE	7237.14	TRUE	1	2	1	87.9461	78.7181			Y	Y
B6	J82-2	SQLE	UNKNOWN	SYBR	None	1971.45	601.344	6463.23	12.3793	13.4763	1.0638		-6.9108	0.616974			-10.945	TRUE	7237.14	TRUE	1	2	1	87.9461	78.4205			Y	Y
B7	J82-2	G6PD	UNKNOWN	SYBR	None	11.5027	9.13052	14.4911	22.2792	22.1717	0.181398		1.78466	0.12001			-3.5239	TRUE	8010.44	TRUE	3	12	1	86.7473				N	N
B8	J82-2	G6PD	UNKNOWN	SYBR	None	11.5027	9.13052	14.4911	22.2737	22.1717	0.181398		1.78466	0.12001			-3.5239	TRUE	8010.44	TRUE	3	13	1	86.7473				N	N
B9	J82-2	G6PD	UNKNOWN	SYBR	None	11.5027	9.13052	14.4911	21.9623	22.1717	0.181398		1.78466	0.12001			-3.5239	TRUE	8010.44	TRUE	1	2	1	86.6018				N	N
B10	J82-2	CRYAB	UNKNOWN	SYBR	None	0.378905	0.260344	0.551461	30.5412	30.2001	0.322148		9.81298	0.195005			1.40009	TRUE	11173.6	TRUE	3	10	1	85.1135				N	N
B11	J82-2	CRYAB	UNKNOWN	SYBR	None	0.378905	0.260344	0.551461	29.9011	30.2001	0.322148		9.81298	0.195005			1.40009	TRUE	11173.6	TRUE	3	19	1	84.9607				N	N
B12	J82-2	CRYAB	UNKNOWN	SYBR	None	0.378905	0.260344	0.551461	30.1579	30.2001	0.322148		9.81298	0.195005			1.40009	TRUE	11173.6	TRUE	1	2	1	84.9607				N	N
C1	J82-3	TFRC	UNKNOWN	SYBR	None				Undetermined	19.3621								TRUE	7660.46	TRUE	3	26	1	81.0946				N	N
C2	J82-3	TFRC	UNKNOWN	SYBR	None	599.695			19.3621	19.3621			-1.30319				-9.22808	TRUE	7660.46	TRUE	1	2	1	80.9457				N	N
C3	J82-3	TFRC	UNKNOWN	SYBR	None				Undetermined	19.3621								TRUE	7660.46	TRUE	3	27	1	81.3964				N	N
C4	J82-3	SQLE	UNKNOWN	SYBR	None	0.0765584	0.000218681	26.8025	25.7564	28.4069	3.74825		7.74154	2.65569			3.70729	TRUE	7237.14	TRUE	1	2	1	87.9461	79.1635			Y	Y
C5	J82-3	SQLE	UNKNOWN	SYBR	None				Undetermined	28.4069	3.74825							TRUE	7237.14	TRUE	3	13	1	87.9461	77.2298			N	Y
C6	J82-3	SQLE	UNKNOWN	SYBR	None	0.0765584	0.000218681	26.8025	31.0573	28.4069	3.74825		7.74154	2.65569			3.70729	TRUE	7237.14	TRUE	1	2	1	87.9461	79.3135			Y	Y
C7	J82-3	G6PD	UNKNOWN	SYBR	None	12.9195	9.19248	18.1575	22.3766	22.2824	0.0994231		1.61709	0.176852			-3.69147	TRUE	8010.44	TRUE	3	9	1	86.7473				N	N
C8	J82-3	G6PD	UNKNOWN	SYBR	None	12.9195	9.19248	18.1575	22.2922	22.2824	0.0994231		1.61709	0.176852			-3.69147	TRUE	8010.44	TRUE	1	2	1	86.5985				N	N
C9	J82-3	G6PD	UNKNOWN	SYBR	None	12.9195	9.19248	18.1575	22.1785	22.2824	0.0994231		1.61709	0.176852			-3.69147	TRUE	8010.44	TRUE	1	2	1	86.6018				N	N
C10	J82-3	CRYAB	UNKNOWN	SYBR	None	0.426902	0.223664	0.814817	30.5461	30.3062	0.504495		9.64091	0.335887			1.22802	TRUE	11173.6	TRUE	3	18	1	85.1135				Y	N
C11	J82-3	CRYAB	UNKNOWN	SYBR	None	0.426902	0.223664	0.814817	30.6461	30.3062	0.504495		9.64091	0.335887			1.22802	TRUE	11173.6	TRUE	3	20	1	84.8118				Y	N
C12	J82-3	CRYAB	UNKNOWN	SYBR	None	0.426902	0.223664	0.814817	29.7266	30.3062	0.504495		9.64091	0.335887			1.22802	TRUE	11173.6	TRUE	1	2	1	84.9607				Y	N
D1	SV-HUC1	TFRC	UNKNOWN	SYBR	None	1	0.931257	1.07382	27.3902	27.3532	0.0513386		7.9249	0.0370074			0	TRUE	7660.46	TRUE	3	15	1	82.1366				N	N
D2	SV-HUC1	TFRC	UNKNOWN	SYBR	None	1	0.931257	1.07382	27.2946	27.3532	0.0513386		7.9249	0.0370074			0	TRUE	7660.46	TRUE	3	16	1	82.1366				N	N
D3	SV-HUC1	TFRC	UNKNOWN	SYBR	None	1	0.931257	1.07382	27.3748	27.3532	0.0513386		7.9249	0.0370074			0	TRUE	7660.46	TRUE	3	16	1	82.4384				N	N
D4	SV-HUC1	SQLE	UNKNOWN	SYBR	None	1	0.936575	1.06772	23.4109	23.4625	0.0447762		4.03424	0.0340485			0	TRUE	7237.14	TRUE	3	13	1	89.2858				N	N
D5	SV-HUC1	SQLE	UNKNOWN	SYBR	None	1	0.936575	1.06772	23.4858	23.4625	0.0447762		4.03424	0.0340485			0	TRUE	7237.14	TRUE	3	12	1	89.2856				N	N
D6	SV-HUC1	SQLE	UNKNOWN	SYBR	None	1	0.936575	1.06772	23.4909	23.4625	0.0447762		4.03424	0.0340485			0	TRUE	7237.14	TRUE	3	12	1	89.1368				N	N
D7	SV-HUC1	G6PD	UNKNOWN	SYBR	None	1	0.702047	1.42441	24.9304	24.7368	0.316061		5.30856	0.183818			0	TRUE	8010.44	TRUE	1	2	1	86.4497				N	N
D8	SV-HUC1	G6PD	UNKNOWN	SYBR	None	1	0.702047	1.42441	24.908	24.7368	0.316061		5.30856	0.183818			0	TRUE	8010.44	TRUE	1	2	1	86.5985				N	N
D9	SV-HUC1	G6PD	UNKNOWN	SYBR	None	1	0.702047	1.42441	24.3721	24.7368	0.316061		5.30856	0.183818			0	TRUE	8010.44	TRUE	1	2	1	86.6018				N	N
D10	SV-HUC1	CRYAB	UNKNOWN	SYBR	None	1	0.909356	1.09968	27.9293	27.8412	0.0764219		8.41289	0.0493738			0	TRUE	11173.6	TRUE	3	15	1	85.1135				N	N
D11	SV-HUC1	CRYAB	UNKNOWN	SYBR	None	1	0.909356	1.09968	27.7928	27.8412	0.0764219		8.41289	0.0493738			0	TRUE	11173.6	TRUE	3	16	1	84.9607				N	N
D12	SV-HUC1	CRYAB	UNKNOWN	SYBR	None	1	0.909356	1.09968	27.8015	27.8412	0.0764219		8.41289	0.0493738			0	TRUE	11173.6	TRUE	1	2	1	84.9607				N	N
E1	SV-HUC2	TFRC	UNKNOWN	SYBR	None	1.15065	0.80131	1.65229	28.4775	28.2231	0.249695		7.72245	0.188016			-0.202449	TRUE	7660.46	TRUE	3	12	1	82.1366				N	N
E2	SV-HUC2	TFRC	UNKNOWN	SYBR	None	1.15065	0.80131	1.65229	27.9784	28.2231	0.249695		7.72245	0.188016			-0.202449	TRUE	7660.46	TRUE	3	16	1	81.9877				N	N
E3	SV-HUC2	TFRC	UNKNOWN	SYBR	None	1.15065	0.80131	1.65229	28.2134	28.2231	0.249695		7.72245	0.188016			-0.202449	TRUE	7660.46	TRUE	3	19	1	82.4384				N	N
E4	SV-HUC2	SQLE	UNKNOWN	SYBR	None	0.938481	0.740355	1.18963	24.6759	24.6265	0.0429695		4.12584	0.123219			0.0916004	TRUE	7237.14	TRUE	3	13	1	89.1369				N	N
E5	SV-HUC2	SQLE	UNKNOWN	SYBR	None	0.938481	0.740355	1.18963	24.5981	24.6265	0.0429695		4.12584	0.123219			0.0916004	TRUE	7237.14	TRUE	3	12	1	89.1368				N	N
E6	SV-HUC2	SQLE	UNKNOWN	SYBR	None	0.938481	0.740355	1.18963	24.6055	24.6265	0.0429695		4.12584	0.123219			0.0916004	TRUE	7237.14	TRUE	3	8	1	89.1368				N	N
E7	SV-HUC2	G6PD	UNKNOWN	SYBR	None	0.958765	0.655821	1.40165	26.0443	25.87	0.270397		5.36931	0.19733			0.0607503	TRUE	8010.44	TRUE	3	17	1	86.4497				N	N
E8	SV-HUC2	G6PD	UNKNOWN	SYBR	None	0.958765	0.655821	1.40165	26.0072	25.87	0.270397		5.36931	0.19733			0.0607503	TRUE	8010.44	TRUE	3	16	1	86.4497				N	N
E9	SV-HUC2	G6PD	UNKNOWN	SYBR	None	0.958765	0.655821	1.40165	25.5585	25.87	0.270397		5.36931	0.19733			0.0607503	TRUE	8010.44	TRUE	1	2	1	86.6018				N	N
E10	SV-HUC2	CRYAB	UNKNOWN	SYBR	None	1.08063	0.839677	1.39072	28.891	28.8017	0.0886036		8.30102	0.131089			-0.111867	TRUE	11173.6	TRUE	3	17	1	85.1135				N	N
E11	SV-HUC2	CRYAB	UNKNOWN	SYBR	None	1.08063	0.839677	1.39072	28.7138	28.8017	0.0886036		8.30102	0.131089			-0.111867	TRUE	11173.6	TRUE	3	18	1	84.9607				N	N
E12	SV-HUC2	CRYAB	UNKNOWN	SYBR	None	1.08063	0.839677	1.39072	28.8003	28.8017	0.0886036		8.30102	0.131089			-0.111867	TRUE	11173.6	TRUE	3	17	1	84.9607				N	N
F1	SV-HUC3	TFRC	UNKNOWN	SYBR	None	2.06533	0.974238	4.37838	33.8135	33.3104	0.627918		6.87853	0.390437			-1.04637	TRUE	7660.46	TRUE	3	24	1	81.9877	73.8004			Y	Y
F2	SV-HUC3	TFRC	UNKNOWN	SYBR	None	2.06533	0.974238	4.37838	33.5109	33.3104	0.627918		6.87853	0.390437			-1.04637	TRUE	7660.46	TRUE	3	24	1	81.9877	74.9913			Y	Y
F3	SV-HUC3	TFRC	UNKNOWN	SYBR	None	2.06533	0.974238	4.37838	32.6067	33.3104	0.627918		6.87853	0.390437			-1.04637	TRUE	7660.46	TRUE	3	22	1	82.2895	73.9536			Y	Y
F4	SV-HUC3	SQLE	UNKNOWN	SYBR	None	1.40761	0.979529	2.02277	29.9522	29.9728	0.208432		3.54099	0.188401			-0.493246	TRUE	7237.14	TRUE	3	21	1	88.9881				N	N
F5	SV-HUC3	SQLE	UNKNOWN	SYBR	None	1.40761	0.979529	2.02277	30.1908	29.9728	0.208432		3.54099	0.188401			-0.493246	TRUE	7237.14	TRUE	3	21	1	88.988				N	N
F6	SV-HUC3	SQLE	UNKNOWN	SYBR	None	1.40761	0.979529	2.02277	29.7755	29.9728	0.208432		3.54099	0.188401			-0.493246	TRUE	7237.14	TRUE	3	17	1	88.988				N	N
F7	SV-HUC3	G6PD	UNKNOWN	SYBR	None	1.28793	0.782497	2.11982	31.7045	31.3754	0.3716		4.94351	0.258926			-0.36505	TRUE	8010.44	TRUE	3	21	1	86.3008				N	N
F8	SV-HUC3	G6PD	UNKNOWN	SYBR	None	1.28793	0.782497	2.11982	31.4492	31.3754	0.3716		4.94351	0.258926			-0.36505	TRUE	8010.44	TRUE	3	21	1	86.3008				N	N
F9	SV-HUC3	G6PD	UNKNOWN	SYBR	None	1.28793	0.782497	2.11982	30.9724	31.3754	0.3716		4.94351	0.258926			-0.36505	TRUE	8010.44	TRUE	3	21	1	86.453				N	N
F10	SV-HUC3	CRYAB	UNKNOWN	SYBR	None	1.36738	0.794184	2.35429	34.6107	34.3933	0.41963		7.96147	0.28233			-0.451418	TRUE	11173.6	TRUE	3	24	1	84.9647	75.1422			N	Y
F11	SV-HUC3	CRYAB	UNKNOWN	SYBR	None	1.36738	0.794184	2.35429	33.9096	34.3933	0.41963		7.96147	0.28233			-0.451418	TRUE	11173.6	TRUE	3	20	1	84.663	73.3495			N	Y
F12	SV-HUC3	CRYAB	UNKNOWN	SYBR	None	1.36738	0.794184	2.35429	34.6596	34.3933	0.41963		7.96147	0.28233			-0.451418	TRUE	11173.6	TRUE	3	21	1	84.8118	73.4984			N	Y
G1	J82-1	GAPDH	UNKNOWN	SYBR	None				20.3738	20.2972	0.0663007							TRUE	11144.2	TRUE	1	2	1	86.7513				N	N
G2	J82-1	GAPDH	UNKNOWN	SYBR	None				20.2598	20.2972	0.0663007							TRUE	11144.2	TRUE	3	8	1	86.7513				N	N
G3	J82-1	GAPDH	UNKNOWN	SYBR	None				20.2581	20.2972	0.0663007							TRUE	11144.2	TRUE	3	6	1	87.0529				N	N
G4	J82-2	GAPDH	UNKNOWN	SYBR	None				20.5035	20.3871	0.101497							TRUE	11144.2	TRUE	3	6	1	87.0529				N	N
G5	J82-2	GAPDH	UNKNOWN	SYBR	None				20.3407	20.3871	0.101497							TRUE	11144.2	TRUE	1	3	1	87.0531				N	N
G6	J82-2	GAPDH	UNKNOWN	SYBR	None				20.317	20.3871	0.101497							TRUE	11144.2	TRUE	3	8	1	87.0531				N	N
G7	J82-3	GAPDH	UNKNOWN	SYBR	None				20.4084	20.6653	0.289733							TRUE	11144.2	TRUE	3	9	1	86.7473				N	N
G8	J82-3	GAPDH	UNKNOWN	SYBR	None				20.6082	20.6653	0.289733							TRUE	11144.2	TRUE	3	7	1	86.7473				N	N
G9	J82-3	GAPDH	UNKNOWN	SYBR	None				20.9794	20.6653	0.289733							TRUE	11144.2	TRUE	3	8	1	86.7506				N	N
H1	SV-HUC1	GAPDH	UNKNOWN	SYBR	None				19.3997	19.4283	0.0383797							TRUE	11144.2	TRUE	1	2	1	87.1978				N	N
H2	SV-HUC1	GAPDH	UNKNOWN	SYBR	None				19.4132	19.4283	0.0383797							TRUE	11144.2	TRUE	1	2	1	87.049				N	N
H3	SV-HUC1	GAPDH	UNKNOWN	SYBR	None				19.4719	19.4283	0.0383797							TRUE	11144.2	TRUE	1	2	1	87.3506				N	N
H4	SV-HUC2	GAPDH	UNKNOWN	SYBR	None				20.6896	20.5007	0.20905							TRUE	11144.2	TRUE	1	2	1	87.3506				N	N
H5	SV-HUC2	GAPDH	UNKNOWN	SYBR	None				20.5362	20.5007	0.20905							TRUE	11144.2	TRUE	1	2	1	87.3508				N	N
H6	SV-HUC2	GAPDH	UNKNOWN	SYBR	None				20.2761	20.5007	0.20905							TRUE	11144.2	TRUE	1	2	1	87.3508				N	N
H7	SV-HUC3	GAPDH	UNKNOWN	SYBR	None				26.6499	26.4318	0.25108							TRUE	11144.2	TRUE	3	15	1	87.0449				N	N
H8	SV-HUC3	GAPDH	UNKNOWN	SYBR	None				26.1573	26.4318	0.25108							TRUE	11144.2	TRUE	1	2	1	87.0449				N	N
H9	SV-HUC3	GAPDH	UNKNOWN	SYBR	None				26.4883	26.4318	0.25108							TRUE	11144.2	TRUE	3	15	1	87.1971				N	N
Analysis Type	Singleplex
Endogenous Control	GAPDH
RQ Min/Max Confidence Level	95.0
Reference Sample	SV-HUC1

## Sheet: Raw Data
Block Type	96well
Chemistry	SYBR_GREEN
Experiment File Name	G:\PCR-2021-4-13.eds
Experiment Run End Time	Not Started
Instrument Type	steponeplus
Passive Reference
Well	Cycle	BLUE	GREEN	YELLOW	RED
A1	1	-11782	-9027	-4841	-1826
A2	1	-12095	-9284	-5085	-2115
A3	1	-10981	-7939	-3517	107
A4	1	-10795	-8177	-4303	-1228
A5	1	-11160	-8512	-4653	-1821
A6	1	-12313	-9115	-4860	-1659
A7	1	-14206	-10655	-5809	-2625
A8	1	-14017	-10340	-5687	-2513
A9	1	-12502	-9176	-4404	-927
A10	1	-15331	-11576	-7232	-4409
A11	1	-14533	-10860	-5843	-2451
A12	1	-14352	-10996	-6527	-3715
B1	1	10530	6392	3550	3699
B2	1	11406	7120	3671	3550
B3	1	11179	7003	3397	3087
B4	1	9187	5703	2244	2005
B5	1	8673	5289	2259	2020
B6	1	9898	6125	2665	2342
B7	1	-15948	-11717	-6888	-3713
B8	1	-14086	-10564	-5761	-2583
B9	1	-13355	-10114	-5522	-2543
B10	1	-16311	-12176	-6928	-3463
B11	1	-16247	-12268	-6987	-3657
B12	1	-14106	-10830	-5730	-2556
C1	1	19704	12040	5645	3951
C2	1	21194	13379	6275	4542
C3	1	23884	15276	7793	5743
C4	1	23435	15025	7559	5388
C5	1	21399	13937	7099	5435
C6	1	16931	10730	4591	2863
C7	1	-14891	-11150	-6408	-3281
C8	1	-15204	-11377	-6684	-3625
C9	1	-13585	-10405	-5736	-2781
C10	1	-15601	-11812	-6986	-3924
C11	1	-16778	-12552	-7124	-3714
C12	1	-14268	-10955	-6148	-3123
D1	1	-14276	-10893	-6384	-3378
D2	1	-15386	-11575	-6410	-3087
D3	1	-13232	-10024	-5513	-2369
D4	1	-12517	-9588	-5306	-2444
D5	1	-13151	-10037	-5790	-2929
D6	1	-12708	-9376	-4881	-1767
D7	1	-14040	-10458	-5929	-2928
D8	1	-13577	-10085	-5503	-2392
D9	1	-12519	-9303	-4662	-1364
D10	1	-14301	-10837	-5819	-2568
D11	1	-16125	-12102	-6451	-2907
D12	1	-14612	-11142	-5846	-2485
E1	1	-14873	-11403	-6471	-3377
E2	1	-14590	-10885	-5507	-1876
E3	1	-15005	-11416	-6355	-3022
E4	1	-13737	-10433	-5756	-2529
E5	1	-13222	-9962	-5142	-1840
E6	1	-14268	-10740	-5933	-2684
E7	1	-14747	-10907	-5938	-2560
E8	1	-14464	-10751	-5844	-2556
E9	1	-12761	-9351	-4413	-937
E10	1	-15177	-11592	-6511	-3392
E11	1	-15914	-12095	-6615	-3199
E12	1	-15398	-11752	-6664	-3609
F1	1	-14945	-11456	-6152	-2704
F2	1	-16156	-12240	-6216	-2338
F3	1	-14438	-10973	-5469	-1872
F4	1	-12980	-9768	-5057	-1665
F5	1	-13932	-10636	-5653	-2289
F6	1	-14665	-10895	-5778	-2293
F7	1	-14687	-10738	-5739	-2289
F8	1	-14926	-11200	-5736	-2186
F9	1	-14777	-11122	-5453	-1817
F10	1	-15505	-11610	-5920	-2416
F11	1	-16272	-12267	-6664	-3100
F12	1	-14555	-11052	-5925	-2625
G1	1	-13168	-10106	-5105	-1691
G2	1	-15303	-11542	-5961	-2179
G3	1	-13414	-10056	-4664	-910
G4	1	-13151	-9975	-5034	-1667
G5	1	-14559	-10768	-5408	-1640
G6	1	-16872	-12288	-6725	-2960
G7	1	-15629	-11499	-5151	-988
G8	1	-14274	-10615	-4843	-847
G9	1	-15135	-11442	-6434	-3130
G10	1	-16673	-12744	-11858	-10994
G11	1	-16429	-12572	-11717	-10758
G12	1	-11343	-8379	-7559	-6064
H1	1	-11230	-8611	-4350	-1265
H2	1	-11715	-8854	-4461	-1286
H3	1	-12665	-9679	-5173	-1955
H4	1	-11966	-9205	-4892	-1828
H5	1	-13812	-10322	-5665	-2353
H6	1	-13516	-9802	-4733	-1032
H7	1	-14156	-10474	-5707	-2205
H8	1	-12738	-9436	-4528	-924
H9	1	-11609	-8877	-4052	-815
H10	1	-8884	-6688	-6756	-5790
H11	1	-15851	-12286	-11424	-10605
H12	1	-12268	-9589	-9096	-8274
A1	2	-11610	-8852	-4760	-1755
A2	2	-11906	-9132	-4973	-1979
A3	2	-10527	-7582	-3150	507
A4	2	-10634	-8054	-4156	-1091
A5	2	-10845	-8264	-4401	-1540
A6	2	-11981	-8843	-4592	-1332
A7	2	-14009	-10513	-5623	-2405
A8	2	-13759	-10139	-5438	-2238
A9	2	-12001	-8771	-3939	-395
A10	2	-15149	-11446	-7008	-4117
A11	2	-14355	-10688	-5658	-2233
A12	2	-14222	-10905	-6433	-3637
B1	2	11870	7234	4045	4014
B2	2	13310	8322	4386	4093
B3	2	13156	8238	4162	3675
B4	2	10979	6850	2954	2570
B5	2	10410	6410	2962	2570
B6	2	11812	7335	3395	2882
B7	2	-15832	-11648	-6721	-3543
B8	2	-13978	-10495	-5597	-2405
B9	2	-13205	-9994	-5339	-2277
B10	2	-16196	-12082	-6722	-3223
B11	2	-16187	-12200	-6852	-3479
B12	2	-13935	-10709	-5498	-2252
C1	2	20705	12638	5974	4156
C2	2	23430	14707	7062	5103
C3	2	25116	16055	8197	6044
C4	2	25293	16137	8209	5896
C5	2	23343	15107	7755	5882
C6	2	18778	11860	5247	3350
C7	2	-14820	-11126	-6359	-3241
C8	2	-15128	-11313	-6608	-3567
C9	2	-13484	-10342	-5655	-2681
C10	2	-15529	-11779	-6879	-3755
C11	2	-16646	-12473	-6994	-3508
C12	2	-14096	-10781	-5891	-2805
D1	2	-14097	-10750	-6259	-3224
D2	2	-15267	-11464	-6296	-2973
D3	2	-13076	-9892	-5310	-2149
D4	2	-12293	-9428	-5086	-2150
D5	2	-12905	-9854	-5552	-2662
D6	2	-12611	-9299	-4816	-1707
D7	2	-13924	-10400	-5864	-2877
D8	2	-13464	-10011	-5423	-2288
D9	2	-12235	-9056	-4432	-1101
D10	2	-14199	-10776	-5729	-2464
D11	2	-15995	-12033	-6315	-2720
D12	2	-14470	-11041	-5709	-2306
E1	2	-14745	-11297	-6329	-3228
E2	2	-14509	-10817	-5421	-1740
E3	2	-14925	-11360	-6261	-2916
E4	2	-13584	-10316	-5600	-2370
E5	2	-13136	-9880	-5068	-1730
E6	2	-14180	-10660	-5881	-2554
E7	2	-14692	-10881	-5918	-2535
E8	2	-14371	-10697	-5781	-2461
E9	2	-12544	-9155	-4226	-708
E10	2	-15099	-11534	-6443	-3288
E11	2	-15876	-12076	-6603	-3188
E12	2	-15320	-11687	-6568	-3496
F1	2	-14872	-11397	-6008	-2512
F2	2	-16027	-12128	-6004	-2089
F3	2	-14360	-10914	-5266	-1630
F4	2	-12728	-9570	-4741	-1281
F5	2	-13813	-10553	-5449	-2043
F6	2	-14489	-10799	-5604	-2031
F7	2	-14579	-10642	-5610	-2158
F8	2	-14838	-11106	-5579	-2030
F9	2	-14743	-11089	-5395	-1769
F10	2	-15405	-11555	-5740	-2178
F11	2	-16188	-12211	-6502	-2854
F12	2	-14500	-11003	-5835	-2477
G1	2	-13077	-10024	-5048	-1621
G2	2	-15155	-11417	-5797	-1971
G3	2	-13192	-9899	-4393	-597
G4	2	-12885	-9777	-4746	-1317
G5	2	-14486	-10720	-5355	-1584
G6	2	-16674	-12155	-6477	-2680
G7	2	-15494	-11386	-4901	-634
G8	2	-14182	-10530	-4731	-724
G9	2	-15092	-11373	-6337	-2999
G10	2	-16562	-12657	-11778	-10901
G11	2	-16372	-12511	-11668	-10716
G12	2	-11184	-8237	-7433	-5937
H1	2	-11074	-8469	-4228	-1111
H2	2	-11468	-8667	-4261	-1025
H3	2	-12385	-9466	-4875	-1611
H4	2	-11747	-9027	-4640	-1544
H5	2	-13603	-10172	-5481	-2127
H6	2	-13212	-9604	-4403	-660
H7	2	-13935	-10283	-5430	-1896
H8	2	-12499	-9227	-4295	-667
H9	2	-11463	-8780	-3882	-574
H10	2	-7880	-5838	-6089	-5113
H11	2	-15767	-12195	-11346	-10536
H12	2	-11756	-9198	-8773	-7998
A1	3	-11487	-8767	-4708	-1713
A2	3	-11793	-9044	-4898	-1900
A3	3	-10325	-7421	-3009	666
A4	3	-10440	-7915	-4055	-970
A5	3	-10712	-8174	-4332	-1462
A6	3	-11839	-8737	-4520	-1252
A7	3	-13951	-10470	-5572	-2341
A8	3	-13668	-10064	-5374	-2206
A9	3	-11773	-8581	-3809	-281
A10	3	-15123	-11399	-6998	-4121
A11	3	-14195	-10601	-5598	-2167
A12	3	-14120	-10809	-6389	-3582
B1	3	12764	7795	4353	4204
B2	3	14111	8837	4702	4265
B3	3	13714	8626	4329	3744
B4	3	11463	7183	3107	2631
B5	3	10929	6765	3132	2645
B6	3	12435	7750	3593	2977
B7	3	-15816	-11666	-6736	-3540
B8	3	-13934	-10471	-5629	-2425
B9	3	-13151	-9969	-5291	-2265
B10	3	-16176	-12087	-6764	-3270
B11	3	-16193	-12218	-6902	-3521
B12	3	-13895	-10688	-5489	-2250
C1	3	21687	13256	6287	4386
C2	3	24011	15061	7251	5238
C3	3	26070	16673	8546	6294
C4	3	25638	16359	8308	5933
C5	3	23687	15308	7853	5920
C6	3	19035	12012	5297	3381
C7	3	-14777	-11099	-6316	-3173
C8	3	-15082	-11249	-6601	-3554
C9	3	-13467	-10319	-5618	-2647
C10	3	-15507	-11755	-6884	-3764
C11	3	-16633	-12513	-7002	-3537
C12	3	-14051	-10763	-5875	-2792
D1	3	-13965	-10655	-6170	-3125
D2	3	-15201	-11429	-6273	-2944
D3	3	-13040	-9874	-5299	-2148
D4	3	-12324	-9462	-5138	-2223
D5	3	-12894	-9846	-5560	-2682
D6	3	-12512	-9217	-4730	-1595
D7	3	-13866	-10313	-5796	-2739
D8	3	-13393	-9943	-5401	-2247
D9	3	-12059	-8909	-4319	-952
D10	3	-14171	-10733	-5675	-2400
D11	3	-16006	-12028	-6359	-2761
D12	3	-14406	-10991	-5637	-2251
E1	3	-14696	-11272	-6299	-3160
E2	3	-14423	-10764	-5361	-1709
E3	3	-14910	-11331	-6211	-2871
E4	3	-13508	-10261	-5582	-2320
E5	3	-13094	-9847	-5043	-1715
E6	3	-14108	-10601	-5812	-2516
E7	3	-14640	-10846	-5860	-2450
E8	3	-14322	-10655	-5751	-2430
E9	3	-12392	-8993	-4078	-605
E10	3	-15068	-11504	-6407	-3242
E11	3	-15860	-12082	-6589	-3156
E12	3	-15286	-11671	-6530	-3419
F1	3	-14835	-11344	-5970	-2445
F2	3	-15994	-12117	-5980	-2066
F3	3	-14363	-10926	-5300	-1652
F4	3	-12701	-9535	-4711	-1261
F5	3	-13816	-10521	-5471	-2062
F6	3	-14504	-10782	-5594	-2027
F7	3	-14506	-10575	-5549	-2072
F8	3	-14763	-11065	-5552	-1976
F9	3	-14707	-11075	-5382	-1736
F10	3	-15417	-11538	-5772	-2208
F11	3	-16169	-12196	-6515	-2868
F12	3	-14446	-10974	-5763	-2402
G1	3	-13051	-9990	-5034	-1632
G2	3	-15154	-11403	-5803	-1982
G3	3	-13162	-9895	-4389	-566
G4	3	-12895	-9790	-4767	-1344
G5	3	-14424	-10658	-5287	-1516
G6	3	-16655	-12137	-6475	-2677
G7	3	-15494	-11413	-4967	-743
G8	3	-14135	-10503	-4703	-710
G9	3	-15043	-11375	-6293	-2957
G10	3	-16508	-12617	-11743	-10855
G11	3	-16331	-12511	-11661	-10717
G12	3	-11074	-8154	-7351	-5875
H1	3	-10968	-8402	-4205	-1073
H2	3	-11385	-8607	-4198	-955
H3	3	-12300	-9443	-4838	-1577
H4	3	-11691	-8972	-4573	-1461
H5	3	-13496	-10047	-5383	-2040
H6	3	-13125	-9511	-4337	-595
H7	3	-13862	-10215	-5401	-1858
H8	3	-12386	-9102	-4176	-535
H9	3	-11412	-8729	-3814	-495
H10	3	-7184	-5292	-5632	-4652
H11	3	-15712	-12151	-11334	-10487
H12	3	-11469	-8975	-8576	-7821
A1	4	-11316	-8648	-4608	-1624
A2	4	-11715	-8978	-4844	-1843
A3	4	-10149	-7269	-2895	781
A4	4	-10342	-7803	-3917	-812
A5	4	-10615	-8068	-4250	-1417
A6	4	-11721	-8631	-4430	-1156
A7	4	-13899	-10422	-5554	-2330
A8	4	-13561	-9982	-5325	-2147
A9	4	-11600	-8436	-3687	-150
A10	4	-15071	-11401	-6985	-4125
A11	4	-14078	-10491	-5478	-2062
A12	4	-14010	-10752	-6310	-3504
B1	4	13850	8521	4757	4464
B2	4	15137	9538	5053	4493
B3	4	14664	9251	4642	3958
B4	4	12551	7925	3531	2970
B5	4	11731	7268	3372	2807
B6	4	13311	8319	3887	3158
B7	4	-15833	-11640	-6789	-3585
B8	4	-13793	-10346	-5531	-2377
B9	4	-13105	-9902	-5269	-2233
B10	4	-16130	-12055	-6764	-3270
B11	4	-16188	-12225	-6911	-3537
B12	4	-13874	-10663	-5471	-2226
C1	4	22659	13859	6619	4601
C2	4	24936	15654	7539	5429
C3	4	26845	17130	8800	6417
C4	4	26429	16829	8541	6080
C5	4	24220	15639	7976	6028
C6	4	19533	12313	5432	3472
C7	4	-14742	-11063	-6292	-3145
C8	4	-15039	-11225	-6577	-3547
C9	4	-13425	-10277	-5602	-2615
C10	4	-15500	-11743	-6870	-3778
C11	4	-16638	-12499	-6991	-3543
C12	4	-14001	-10736	-5844	-2782
D1	4	-13885	-10610	-6139	-3073
D2	4	-15116	-11387	-6227	-2879
D3	4	-12969	-9798	-5262	-2089
D4	4	-12320	-9440	-5153	-2264
D5	4	-12847	-9806	-5553	-2679
D6	4	-12449	-9199	-4704	-1576
D7	4	-13799	-10277	-5743	-2705
D8	4	-13353	-9912	-5346	-2232
D9	4	-11930	-8812	-4201	-860
D10	4	-14125	-10695	-5675	-2357
D11	4	-15957	-12004	-6316	-2724
D12	4	-14359	-10933	-5620	-2213
E1	4	-14658	-11215	-6274	-3116
E2	4	-14394	-10726	-5317	-1640
E3	4	-14852	-11313	-6199	-2835
E4	4	-13499	-10248	-5595	-2340
E5	4	-13059	-9839	-5018	-1690
E6	4	-14066	-10591	-5789	-2506
E7	4	-14639	-10831	-5854	-2434
E8	4	-14303	-10640	-5733	-2411
E9	4	-12264	-8913	-4034	-512
E10	4	-15059	-11494	-6393	-3243
E11	4	-15845	-12054	-6571	-3142
E12	4	-15229	-11643	-6518	-3432
F1	4	-14784	-11336	-5913	-2408
F2	4	-15978	-12098	-5981	-2062
F3	4	-14335	-10923	-5307	-1662
F4	4	-12682	-9527	-4735	-1271
F5	4	-13791	-10525	-5449	-2058
F6	4	-14486	-10757	-5531	-1986
F7	4	-14444	-10534	-5489	-2002
F8	4	-14705	-10992	-5493	-1922
F9	4	-14685	-11059	-5338	-1674
F10	4	-15380	-11528	-5752	-2170
F11	4	-16180	-12196	-6464	-2842
F12	4	-14413	-10986	-5734	-2371
G1	4	-13013	-9967	-5017	-1623
G2	4	-15119	-11384	-5790	-1966
G3	4	-13173	-9899	-4410	-599
G4	4	-12856	-9728	-4680	-1223
G5	4	-14490	-10702	-5331	-1552
G6	4	-16639	-12120	-6453	-2641
G7	4	-15458	-11395	-4953	-740
G8	4	-14122	-10497	-4684	-686
G9	4	-15045	-11368	-6338	-3002
G10	4	-16466	-12570	-11706	-10836
G11	4	-16321	-12471	-11659	-10666
G12	4	-10977	-8080	-7310	-5794
H1	4	-10861	-8311	-4144	-1013
H2	4	-11280	-8536	-4140	-925
H3	4	-12231	-9368	-4813	-1547
H4	4	-11622	-8936	-4560	-1425
H5	4	-13369	-9970	-5321	-1978
H6	4	-13065	-9458	-4290	-546
H7	4	-13795	-10139	-5325	-1767
H8	4	-12273	-9018	-4102	-456
H9	4	-11406	-8712	-3826	-506
H10	4	-6720	-4880	-5330	-4389
H11	4	-15679	-12147	-11304	-10457
H12	4	-11185	-8772	-8447	-7668
A1	5	-11233	-8586	-4571	-1576
A2	5	-11640	-8932	-4811	-1804
A3	5	-10026	-7151	-2801	862
A4	5	-10324	-7796	-3955	-870
A5	5	-10543	-8012	-4221	-1373
A6	5	-11624	-8582	-4354	-1124
A7	5	-13841	-10380	-5524	-2297
A8	5	-13485	-9901	-5291	-2113
A9	5	-11443	-8297	-3595	-54
A10	5	-15023	-11385	-6958	-4098
A11	5	-13983	-10418	-5426	-2005
A12	5	-13936	-10688	-6266	-3448
B1	5	14368	8858	4893	4516
B2	5	15674	9885	5197	4601
B3	5	15314	9713	4886	4110
B4	5	12739	8038	3490	2878
B5	5	12324	7668	3573	2910
B6	5	13910	8705	4085	3303
B7	5	-15831	-11658	-6737	-3560
B8	5	-13735	-10306	-5519	-2339
B9	5	-13045	-9870	-5258	-2200
B10	5	-16139	-12065	-6751	-3267
B11	5	-16187	-12206	-6909	-3543
B12	5	-13839	-10636	-5463	-2230
C1	5	23106	14116	6759	4677
C2	5	25342	15901	7652	5498
C3	5	27394	17497	8964	6564
C4	5	26831	17109	8668	6172
C5	5	24621	15941	8109	6136
C6	5	19829	12465	5520	3497
C7	5	-14714	-11022	-6240	-3085
C8	5	-15007	-11219	-6570	-3520
C9	5	-13398	-10234	-5561	-2579
C10	5	-15486	-11733	-6866	-3786
C11	5	-16641	-12494	-6984	-3542
C12	5	-13959	-10683	-5821	-2762
D1	5	-13843	-10550	-6089	-3080
D2	5	-15096	-11360	-6226	-2891
D3	5	-12936	-9795	-5251	-2105
D4	5	-12228	-9368	-5052	-2124
D5	5	-12846	-9805	-5546	-2671
D6	5	-12434	-9193	-4697	-1588
D7	5	-13786	-10266	-5717	-2688
D8	5	-13333	-9925	-5366	-2238
D9	5	-11846	-8723	-4159	-833
D10	5	-14106	-10696	-5658	-2391
D11	5	-15958	-12004	-6304	-2713
D12	5	-14311	-10929	-5597	-2189
E1	5	-14666	-11231	-6299	-3172
E2	5	-14368	-10708	-5326	-1603
E3	5	-14835	-11268	-6173	-2811
E4	5	-13410	-10157	-5453	-2175
E5	5	-13022	-9803	-4990	-1655
E6	5	-14039	-10568	-5770	-2482
E7	5	-14602	-10811	-5815	-2402
E8	5	-14285	-10629	-5764	-2476
E9	5	-12169	-8830	-3938	-424
E10	5	-15035	-11493	-6357	-3191
E11	5	-15864	-12052	-6595	-3170
E12	5	-15221	-11626	-6503	-3425
F1	5	-14769	-11325	-5887	-2387
F2	5	-15964	-12090	-5950	-2038
F3	5	-14342	-10907	-5308	-1676
F4	5	-12598	-9432	-4607	-1157
F5	5	-13753	-10512	-5473	-2052
F6	5	-14469	-10743	-5560	-1974
F7	5	-14405	-10487	-5456	-1960
F8	5	-14683	-10979	-5485	-1884
F9	5	-14695	-11050	-5346	-1685
F10	5	-15399	-11525	-5738	-2154
F11	5	-16160	-12185	-6490	-2845
F12	5	-14443	-10933	-5742	-2370
G1	5	-12971	-9922	-4983	-1564
G2	5	-15150	-11377	-5809	-1996
G3	5	-13162	-9898	-4417	-621
G4	5	-12854	-9755	-4779	-1331
G5	5	-14455	-10663	-5291	-1516
G6	5	-16623	-12103	-6431	-2631
G7	5	-15471	-11408	-4981	-746
G8	5	-14119	-10485	-4711	-694
G9	5	-15026	-11359	-6328	-3004
G10	5	-16432	-12546	-11699	-10813
G11	5	-16320	-12483	-11635	-10661
G12	5	-10920	-8026	-7246	-5744
H1	5	-10751	-8220	-4039	-903
H2	5	-11265	-8515	-4130	-907
H3	5	-12218	-9345	-4779	-1506
H4	5	-11593	-8903	-4509	-1396
H5	5	-13315	-9922	-5269	-1937
H6	5	-12990	-9403	-4254	-497
H7	5	-13744	-10122	-5314	-1740
H8	5	-12189	-8940	-4018	-389
H9	5	-11352	-8709	-3803	-479
H10	5	-6273	-4529	-5035	-4125
H11	5	-15705	-12125	-11284	-10464
H12	5	-10979	-8575	-8319	-7536
A1	6	-11123	-8496	-4507	-1505
A2	6	-11585	-8897	-4786	-1776
A3	6	-9890	-7067	-2732	932
A4	6	-10252	-7712	-3885	-807
A5	6	-10464	-7977	-4188	-1338
A6	6	-11525	-8482	-4316	-1035
A7	6	-13839	-10348	-5491	-2270
A8	6	-13424	-9864	-5250	-2087
A9	6	-11313	-8185	-3509	29
A10	6	-15005	-11337	-6953	-4092
A11	6	-13913	-10334	-5372	-1951
A12	6	-13876	-10647	-6229	-3420
B1	6	15151	9354	5175	4733
B2	6	16207	10207	5354	4653
B3	6	15915	10081	5035	4193
B4	6	13466	8516	3761	3058
B5	6	12901	8019	3776	3034
B6	6	14586	9115	4283	3403
B7	6	-15804	-11638	-6728	-3541
B8	6	-13709	-10270	-5501	-2344
B9	6	-13047	-9844	-5233	-2150
B10	6	-16128	-12031	-6766	-3287
B11	6	-16195	-12229	-6915	-3544
B12	6	-13820	-10626	-5425	-2205
C1	6	23285	14198	6725	4640
C2	6	25849	16231	7788	5603
C3	6	27689	17648	9008	6566
C4	6	27310	17397	8799	6255
C5	6	24872	16056	8153	6129
C6	6	20142	12684	5590	3559
C7	6	-14709	-11033	-6247	-3101
C8	6	-14988	-11174	-6545	-3511
C9	6	-13383	-10237	-5569	-2563
C10	6	-15465	-11738	-6865	-3752
C11	6	-16635	-12506	-7003	-3544
C12	6	-13917	-10675	-5829	-2724
D1	6	-13779	-10523	-6067	-3027
D2	6	-15060	-11346	-6202	-2908
D3	6	-12940	-9771	-5240	-2102
D4	6	-12247	-9367	-5073	-2159
D5	6	-12796	-9762	-5515	-2639
D6	6	-12434	-9172	-4712	-1602
D7	6	-13742	-10240	-5675	-2637
D8	6	-13295	-9891	-5344	-2194
D9	6	-11771	-8646	-4089	-735
D10	6	-14078	-10669	-5674	-2395
D11	6	-15937	-11981	-6305	-2706
D12	6	-14286	-10891	-5557	-2162
E1	6	-14634	-11191	-6274	-3121
E2	6	-14354	-10713	-5323	-1650
E3	6	-14838	-11266	-6183	-2803
E4	6	-13396	-10154	-5456	-2183
E5	6	-13062	-9814	-4990	-1669
E6	6	-14023	-10546	-5753	-2466
E7	6	-14593	-10774	-5798	-2392
E8	6	-14266	-10624	-5749	-2439
E9	6	-12132	-8749	-3876	-347
E10	6	-15022	-11458	-6375	-3220
E11	6	-15861	-12076	-6578	-3146
E12	6	-15236	-11640	-6522	-3404
F1	6	-14751	-11297	-5826	-2300
F2	6	-15958	-12080	-5970	-2068
F3	6	-14347	-10912	-5296	-1634
F4	6	-12566	-9395	-4561	-1081
F5	6	-13756	-10495	-5420	-2013
F6	6	-14463	-10748	-5547	-1954
F7	6	-14397	-10471	-5421	-1910
F8	6	-14653	-10958	-5474	-1862
F9	6	-14704	-11050	-5360	-1701
F10	6	-15403	-11523	-5751	-2180
F11	6	-16153	-12179	-6458	-2835
F12	6	-14421	-10941	-5712	-2326
G1	6	-12922	-9930	-4980	-1563
G2	6	-15114	-11365	-5799	-1990
G3	6	-13131	-9879	-4409	-628
G4	6	-12836	-9726	-4735	-1284
G5	6	-14443	-10666	-5307	-1532
G6	6	-16616	-12106	-6462	-2656
G7	6	-15481	-11383	-4958	-739
G8	6	-14090	-10501	-4713	-691
G9	6	-15029	-11351	-6298	-2980
G10	6	-16408	-12548	-11681	-10804
G11	6	-16303	-12449	-11648	-10656
G12	6	-10816	-7958	-7187	-5661
H1	6	-10686	-8180	-4008	-907
H2	6	-11207	-8471	-4102	-891
H3	6	-12142	-9320	-4758	-1440
H4	6	-11554	-8865	-4474	-1370
H5	6	-13263	-9857	-5232	-1857
H6	6	-12934	-9368	-4198	-457
H7	6	-13698	-10076	-5260	-1699
H8	6	-12114	-8875	-3976	-325
H9	6	-11336	-8696	-3753	-422
H10	6	-5952	-4232	-4792	-3909
H11	6	-15660	-12105	-11274	-10420
H12	6	-10757	-8424	-8179	-7450
A1	7	-11053	-8431	-4473	-1485
A2	7	-11535	-8871	-4747	-1727
A3	7	-9787	-6968	-2638	1017
A4	7	-10242	-7716	-3880	-829
A5	7	-10433	-7934	-4147	-1313
A6	7	-11460	-8427	-4243	-1010
A7	7	-13762	-10313	-5443	-2232
A8	7	-13363	-9821	-5221	-2036
A9	7	-11188	-8086	-3411	104
A10	7	-14980	-11333	-6933	-4082
A11	7	-13830	-10274	-5310	-1868
A12	7	-13802	-10612	-6182	-3386
B1	7	15562	9597	5244	4777
B2	7	16800	10615	5547	4796
B3	7	16602	10531	5285	4355
B4	7	13847	8760	3861	3089
B5	7	13469	8413	3968	3165
B6	7	15132	9483	4457	3501
B7	7	-15788	-11624	-6733	-3539
B8	7	-13694	-10266	-5497	-2314
B9	7	-13000	-9817	-5181	-2130
B10	7	-16113	-12045	-6762	-3269
B11	7	-16170	-12201	-6887	-3520
B12	7	-13759	-10578	-5369	-2146
C1	7	23996	14639	6978	4834
C2	7	26311	16493	7947	5685
C3	7	28098	17895	9147	6626
C4	7	27678	17614	8901	6355
C5	7	25243	16288	8293	6225
C6	7	20435	12877	5694	3597
C7	7	-14707	-11025	-6242	-3111
C8	7	-14969	-11177	-6547	-3503
C9	7	-13385	-10231	-5558	-2561
C10	7	-15451	-11725	-6863	-3742
C11	7	-16634	-12488	-6974	-3508
C12	7	-13896	-10631	-5748	-2697
D1	7	-13738	-10486	-6010	-2967
D2	7	-15013	-11298	-6172	-2829
D3	7	-12866	-9753	-5219	-2064
D4	7	-12144	-9336	-5012	-2074
D5	7	-12804	-9770	-5512	-2639
D6	7	-12379	-9135	-4661	-1538
D7	7	-13722	-10210	-5685	-2624
D8	7	-13285	-9860	-5318	-2200
D9	7	-11652	-8572	-3997	-667
D10	7	-14094	-10679	-5673	-2394
D11	7	-15882	-11967	-6275	-2669
D12	7	-14239	-10867	-5537	-2133
E1	7	-14632	-11197	-6341	-3218
E2	7	-14340	-10700	-5296	-1584
E3	7	-14827	-11273	-6163	-2786
E4	7	-13340	-10092	-5376	-2085
E5	7	-13026	-9787	-4981	-1639
E6	7	-13993	-10534	-5730	-2437
E7	7	-14557	-10776	-5794	-2349
E8	7	-14257	-10611	-5722	-2417
E9	7	-12040	-8688	-3820	-303
E10	7	-15017	-11463	-6367	-3206
E11	7	-15853	-12042	-6557	-3143
E12	7	-15198	-11612	-6453	-3356
F1	7	-14746	-11295	-5875	-2343
F2	7	-15933	-12055	-5948	-2046
F3	7	-14338	-10903	-5281	-1665
F4	7	-12511	-9371	-4506	-991
F5	7	-13762	-10492	-5425	-2004
F6	7	-14428	-10730	-5540	-1956
F7	7	-14361	-10429	-5385	-1858
F8	7	-14657	-10944	-5451	-1862
F9	7	-14695	-11040	-5373	-1723
F10	7	-15358	-11510	-5660	-2090
F11	7	-16156	-12198	-6468	-2812
F12	7	-14405	-10926	-5692	-2320
G1	7	-12916	-9882	-4944	-1506
G2	7	-15130	-11397	-5806	-1981
G3	7	-13146	-9860	-4420	-622
G4	7	-12827	-9737	-4764	-1315
G5	7	-14410	-10652	-5304	-1504
G6	7	-16580	-12082	-6425	-2609
G7	7	-15461	-11370	-4957	-735
G8	7	-14078	-10478	-4709	-699
G9	7	-15023	-11349	-6296	-2955
G10	7	-16380	-12517	-11659	-10789
G11	7	-16282	-12446	-11606	-10639
G12	7	-10730	-7879	-7132	-5620
H1	7	-10620	-8098	-3925	-783
H2	7	-11167	-8472	-4065	-854
H3	7	-12119	-9281	-4724	-1423
H4	7	-11521	-8840	-4450	-1325
H5	7	-13175	-9803	-5183	-1836
H6	7	-12864	-9328	-4155	-395
H7	7	-13655	-10037	-5219	-1655
H8	7	-12014	-8789	-3889	-235
H9	7	-11320	-8657	-3723	-384
H10	7	-5653	-4011	-4622	-3743
H11	7	-15621	-12077	-11261	-10411
H12	7	-10591	-8294	-8085	-7360
A1	8	-10923	-8341	-4346	-1371
A2	8	-11462	-8822	-4715	-1713
A3	8	-9646	-6864	-2581	1090
A4	8	-10200	-7647	-3857	-752
A5	8	-10337	-7845	-4124	-1262
A6	8	-11377	-8373	-4209	-954
A7	8	-13720	-10294	-5426	-2186
A8	8	-13303	-9768	-5169	-1992
A9	8	-11071	-7992	-3347	172
A10	8	-14965	-11308	-6923	-4035
A11	8	-13726	-10188	-5211	-1775
A12	8	-13774	-10557	-6150	-3386
B1	8	16298	10100	5555	4957
B2	8	17538	11067	5770	4949
B3	8	17217	10930	5492	4467
B4	8	14472	9163	4061	3234
B5	8	13994	8728	4127	3237
B6	8	15856	9942	4694	3654
B7	8	-15767	-11602	-6711	-3518
B8	8	-13655	-10218	-5470	-2269
B9	8	-12951	-9793	-5120	-2075
B10	8	-16095	-12022	-6732	-3231
B11	8	-16161	-12198	-6895	-3534
B12	8	-13735	-10565	-5373	-2119
C1	8	24614	15013	7204	4974
C2	8	26872	16826	8091	5786
C3	8	28716	18294	9366	6801
C4	8	28071	17854	9007	6385
C5	8	25554	16511	8383	6278
C6	8	20843	13089	5823	3683
C7	8	-14673	-10994	-6208	-3044
C8	8	-14950	-11157	-6530	-3494
C9	8	-13365	-10223	-5521	-2531
C10	8	-15454	-11722	-6825	-3717
C11	8	-16625	-12506	-7030	-3576
C12	8	-13823	-10614	-5734	-2642
D1	8	-13683	-10431	-5972	-2911
D2	8	-14982	-11274	-6144	-2811
D3	8	-12833	-9704	-5198	-2031
D4	8	-12154	-9306	-5031	-2078
D5	8	-12734	-9745	-5499	-2564
D6	8	-12364	-9109	-4644	-1522
D7	8	-13736	-10188	-5675	-2620
D8	8	-13262	-9848	-5295	-2177
D9	8	-11583	-8518	-3966	-625
D10	8	-14073	-10654	-5635	-2374
D11	8	-15869	-11972	-6300	-2700
D12	8	-14213	-10858	-5504	-2113
E1	8	-14579	-11159	-6234	-3108
E2	8	-14322	-10672	-5262	-1547
E3	8	-14814	-11269	-6115	-2768
E4	8	-13303	-10100	-5369	-2071
E5	8	-13004	-9796	-4959	-1623
E6	8	-13963	-10501	-5717	-2442
E7	8	-14579	-10785	-5820	-2380
E8	8	-14235	-10593	-5697	-2380
E9	8	-11951	-8619	-3744	-213
E10	8	-15013	-11493	-6375	-3218
E11	8	-15815	-12057	-6574	-3107
E12	8	-15180	-11573	-6461	-3387
F1	8	-14686	-11242	-5785	-2244
F2	8	-15910	-12062	-5925	-2003
F3	8	-14338	-10888	-5281	-1655
F4	8	-12495	-9352	-4508	-983
F5	8	-13703	-10472	-5406	-1983
F6	8	-14452	-10751	-5554	-1976
F7	8	-14333	-10442	-5371	-1851
F8	8	-14624	-10920	-5411	-1821
F9	8	-14681	-11058	-5354	-1675
F10	8	-15358	-11523	-5727	-2123
F11	8	-16129	-12170	-6439	-2786
F12	8	-14408	-10938	-5715	-2359
G1	8	-12883	-9870	-4961	-1586
G2	8	-15100	-11374	-5783	-1964
G3	8	-13115	-9835	-4411	-616
G4	8	-12796	-9726	-4739	-1291
G5	8	-14391	-10596	-5267	-1483
G6	8	-16559	-12062	-6434	-2614
G7	8	-15423	-11361	-4910	-685
G8	8	-14089	-10477	-4707	-720
G9	8	-15004	-11336	-6281	-2938
G10	8	-16354	-12484	-11645	-10750
G11	8	-16255	-12419	-11614	-10634
G12	8	-10661	-7839	-7073	-5586
H1	8	-10555	-8068	-3919	-826
H2	8	-11126	-8414	-4057	-804
H3	8	-12089	-9251	-4677	-1380
H4	8	-11481	-8803	-4429	-1287
H5	8	-13128	-9746	-5115	-1781
H6	8	-12800	-9259	-4109	-321
H7	8	-13594	-9998	-5176	-1596
H8	8	-11950	-8734	-3834	-175
H9	8	-11305	-8636	-3719	-353
H10	8	-5351	-3770	-4432	-3564
H11	8	-15626	-12062	-11246	-10382
H12	8	-10418	-8165	-7989	-7280
A1	9	-10848	-8294	-4315	-1314
A2	9	-11434	-8781	-4685	-1674
A3	9	-9588	-6788	-2518	1152
A4	9	-10131	-7619	-3779	-695
A5	9	-10304	-7821	-4080	-1242
A6	9	-11303	-8300	-4134	-891
A7	9	-13682	-10236	-5401	-2161
A8	9	-13270	-9736	-5139	-1966
A9	9	-10972	-7915	-3250	243
A10	9	-14934	-11275	-6907	-4037
A11	9	-13643	-10101	-5171	-1734
A12	9	-13706	-10542	-6148	-3364
B1	9	16823	10456	5720	5071
B2	9	18040	11375	5919	5007
B3	9	17894	11344	5719	4605
B4	9	15082	9590	4304	3379
B5	9	14433	9028	4247	3334
B6	9	16376	10281	4877	3771
B7	9	-15787	-11629	-6773	-3576
B8	9	-13644	-10237	-5464	-2297
B9	9	-12916	-9781	-5107	-2079
B10	9	-16070	-11981	-6727	-3225
B11	9	-16151	-12201	-6870	-3510
B12	9	-13685	-10538	-5369	-2129
C1	9	24934	15212	7271	5011
C2	9	27294	17098	8246	5889
C3	9	28900	18392	9379	6797
C4	9	28387	18019	9104	6446
C5	9	25897	16714	8498	6359
C6	9	21099	13262	5893	3737
C7	9	-14634	-11002	-6197	-3045
C8	9	-14922	-11147	-6520	-3457
C9	9	-13338	-10184	-5517	-2505
C10	9	-15436	-11712	-6838	-3714
C11	9	-16627	-12495	-7008	-3564
C12	9	-13825	-10585	-5733	-2627
D1	9	-13645	-10407	-5962	-2905
D2	9	-14946	-11232	-6102	-2799
D3	9	-12828	-9695	-5206	-2038
D4	9	-12164	-9324	-5033	-2110
D5	9	-12726	-9719	-5480	-2587
D6	9	-12366	-9131	-4683	-1545
D7	9	-13673	-10176	-5629	-2568
D8	9	-13235	-9833	-5293	-2152
D9	9	-11530	-8443	-3892	-580
D10	9	-14048	-10635	-5625	-2350
D11	9	-15870	-11938	-6260	-2656
D12	9	-14191	-10820	-5470	-2086
E1	9	-14553	-11114	-6229	-3071
E2	9	-14288	-10663	-5275	-1597
E3	9	-14769	-11238	-6114	-2756
E4	9	-13308	-10063	-5385	-2091
E5	9	-12984	-9769	-4953	-1614
E6	9	-13970	-10492	-5750	-2445
E7	9	-14574	-10788	-5844	-2421
E8	9	-14212	-10580	-5712	-2402
E9	9	-11888	-8545	-3692	-139
E10	9	-14987	-11458	-6344	-3188
E11	9	-15837	-12060	-6544	-3092
E12	9	-15155	-11565	-6456	-3360
F1	9	-14688	-11242	-5771	-2230
F2	9	-15919	-12039	-5948	-2039
F3	9	-14313	-10888	-5288	-1654
F4	9	-12489	-9322	-4511	-973
F5	9	-13689	-10467	-5402	-1971
F6	9	-14453	-10733	-5546	-1972
F7	9	-14335	-10414	-5366	-1848
F8	9	-14605	-10899	-5389	-1789
F9	9	-14668	-11035	-5364	-1693
F10	9	-15365	-11502	-5682	-2085
F11	9	-16136	-12171	-6435	-2769
F12	9	-14397	-10921	-5707	-2332
G1	9	-12872	-9823	-4895	-1466
G2	9	-15105	-11372	-5784	-1952
G3	9	-13098	-9833	-4394	-602
G4	9	-12764	-9691	-4685	-1229
G5	9	-14366	-10589	-5240	-1465
G6	9	-16579	-12097	-6462	-2655
G7	9	-15392	-11315	-4859	-629
G8	9	-14087	-10460	-4698	-690
G9	9	-15008	-11336	-6273	-2947
G10	9	-16334	-12478	-11614	-10744
G11	9	-16256	-12438	-11606	-10635
G12	9	-10579	-7774	-7030	-5530
H1	9	-10488	-7991	-3808	-705
H2	9	-11098	-8395	-4034	-803
H3	9	-12074	-9241	-4668	-1365
H4	9	-11432	-8782	-4396	-1274
H5	9	-13054	-9688	-5069	-1721
H6	9	-12751	-9237	-4054	-294
H7	9	-13569	-9955	-5134	-1551
H8	9	-11860	-8656	-3779	-107
H9	9	-11271	-8614	-3695	-343
H10	9	-5115	-3567	-4249	-3396
H11	9	-15598	-12061	-11216	-10382
H12	9	-10298	-8082	-7884	-7218
A1	10	-10786	-8233	-4299	-1310
A2	10	-11400	-8753	-4666	-1658
A3	10	-9498	-6722	-2460	1177
A4	10	-10123	-7581	-3749	-675
A5	10	-10265	-7795	-4048	-1201
A6	10	-11256	-8255	-4107	-857
A7	10	-13629	-10237	-5354	-2132
A8	10	-13227	-9698	-5118	-1944
A9	10	-10867	-7811	-3157	327
A10	10	-14893	-11262	-6851	-3984
A11	10	-13587	-10038	-5113	-1683
A12	10	-13677	-10503	-6115	-3326
B1	10	17258	10696	5850	5140
B2	10	18629	11781	6143	5140
B3	10	18493	11725	5917	4725
B4	10	15577	9888	4452	3470
B5	10	14944	9356	4422	3444
B6	10	16911	10617	5036	3865
B7	10	-15777	-11609	-6744	-3529
B8	10	-13624	-10215	-5451	-2272
B9	10	-12890	-9742	-5102	-2021
B10	10	-16049	-11990	-6725	-3218
B11	10	-16131	-12208	-6897	-3530
B12	10	-13694	-10515	-5353	-2122
C1	10	25059	15274	7264	5012
C2	10	27697	17356	8377	5977
C3	10	29127	18548	9430	6829
C4	10	28728	18234	9203	6496
C5	10	25993	16737	8471	6334
C6	10	21346	13394	5967	3782
C7	10	-14638	-10988	-6222	-3067
C8	10	-14905	-11115	-6515	-3463
C9	10	-13337	-10179	-5515	-2524
C10	10	-15416	-11707	-6823	-3701
C11	10	-16639	-12482	-7019	-3582
C12	10	-13797	-10566	-5716	-2637
D1	10	-13598	-10383	-5928	-2873
D2	10	-14947	-11227	-6079	-2789
D3	10	-12786	-9676	-5181	-2020
D4	10	-12119	-9296	-5013	-2091
D5	10	-12727	-9711	-5488	-2579
D6	10	-12334	-9096	-4647	-1526
D7	10	-13663	-10156	-5594	-2537
D8	10	-13200	-9827	-5263	-2140
D9	10	-11450	-8389	-3849	-493
D10	10	-14033	-10628	-5622	-2350
D11	10	-15839	-11931	-6254	-2643
D12	10	-14175	-10819	-5488	-2093
E1	10	-14529	-11121	-6230	-3084
E2	10	-14276	-10648	-5259	-1572
E3	10	-14740	-11224	-6102	-2722
E4	10	-13287	-10044	-5351	-2066
E5	10	-12980	-9772	-4947	-1612
E6	10	-13919	-10481	-5710	-2407
E7	10	-14529	-10754	-5745	-2316
E8	10	-14205	-10572	-5683	-2379
E9	10	-11810	-8485	-3620	-90
E10	10	-14977	-11440	-6352	-3202
E11	10	-15807	-12047	-6540	-3113
E12	10	-15154	-11575	-6419	-3321
F1	10	-14662	-11225	-5762	-2209
F2	10	-15882	-12040	-5907	-2034
F3	10	-14304	-10877	-5253	-1593
F4	10	-12455	-9285	-4424	-892
F5	10	-13697	-10437	-5358	-1932
F6	10	-14431	-10719	-5509	-1949
F7	10	-14304	-10409	-5339	-1819
F8	10	-14588	-10882	-5374	-1773
F9	10	-14670	-11034	-5346	-1681
F10	10	-15347	-11488	-5684	-2085
F11	10	-16115	-12171	-6431	-2780
F12	10	-14386	-10878	-5624	-2254
G1	10	-12831	-9818	-4897	-1503
G2	10	-15078	-11378	-5789	-1997
G3	10	-13085	-9801	-4405	-632
G4	10	-12764	-9676	-4684	-1230
G5	10	-14348	-10598	-5262	-1460
G6	10	-16550	-12055	-6455	-2636
G7	10	-15411	-11348	-4910	-693
G8	10	-14056	-10450	-4702	-692
G9	10	-14986	-11322	-6270	-2944
G10	10	-16328	-12464	-11611	-10751
G11	10	-16236	-12403	-11585	-10630
G12	10	-10485	-7673	-6982	-5461
H1	10	-10421	-7972	-3829	-712
H2	10	-11065	-8358	-4011	-794
H3	10	-11998	-9208	-4641	-1353
H4	10	-11404	-8752	-4377	-1251
H5	10	-12979	-9631	-5013	-1659
H6	10	-12718	-9181	-4029	-254
H7	10	-13548	-9954	-5154	-1572
H8	10	-11817	-8613	-3715	-52
H9	10	-11249	-8603	-3660	-312
H10	10	-4898	-3363	-4096	-3268
H11	10	-15599	-12047	-11215	-10336
H12	10	-10185	-7972	-7844	-7139
A1	11	-10766	-8203	-4264	-1300
A2	11	-11363	-8731	-4635	-1630
A3	11	-9396	-6681	-2391	1258
A4	11	-10080	-7550	-3762	-688
A5	11	-10239	-7749	-4018	-1202
A6	11	-11198	-8222	-4058	-866
A7	11	-13593	-10181	-5342	-2131
A8	11	-13193	-9658	-5097	-1922
A9	11	-10768	-7715	-3108	394
A10	11	-14896	-11231	-6862	-3982
A11	11	-13533	-9992	-5061	-1618
A12	11	-13634	-10454	-6074	-3292
B1	11	17396	10787	5826	5073
B2	11	19061	12051	6263	5194
B3	11	19054	12107	6127	4881
B4	11	15888	10087	4522	3519
B5	11	15196	9501	4477	3424
B6	11	17322	10871	5152	3933
B7	11	-15755	-11589	-6724	-3512
B8	11	-13615	-10216	-5440	-2260
B9	11	-12861	-9710	-5058	-1984
B10	11	-16057	-11988	-6705	-3239
B11	11	-16135	-12192	-6872	-3500
B12	11	-13654	-10489	-5310	-2059
C1	11	25561	15603	7458	5156
C2	11	27898	17451	8442	5988
C3	11	29685	18893	9661	6984
C4	11	28842	18310	9237	6498
C5	11	26409	16998	8622	6466
C6	11	21450	13450	5953	3752
C7	11	-14644	-10983	-6207	-3027
C8	11	-14868	-11101	-6489	-3426
C9	11	-13322	-10189	-5522	-2532
C10	11	-15431	-11705	-6805	-3689
C11	11	-16631	-12504	-7029	-3571
C12	11	-13774	-10538	-5684	-2589
D1	11	-13565	-10339	-5896	-2857
D2	11	-14900	-11201	-6105	-2809
D3	11	-12809	-9683	-5194	-2059
D4	11	-12096	-9278	-4966	-2040
D5	11	-12701	-9703	-5482	-2610
D6	11	-12329	-9093	-4643	-1537
D7	11	-13665	-10130	-5611	-2545
D8	11	-13189	-9797	-5275	-2135
D9	11	-11380	-8332	-3814	-454
D10	11	-14036	-10625	-5633	-2378
D11	11	-15855	-11939	-6308	-2713
D12	11	-14137	-10784	-5450	-2070
E1	11	-14493	-11089	-6200	-3089
E2	11	-14260	-10630	-5261	-1585
E3	11	-14750	-11227	-6083	-2705
E4	11	-13197	-10012	-5286	-1984
E5	11	-12960	-9715	-4919	-1583
E6	11	-13913	-10463	-5679	-2398
E7	11	-14558	-10774	-5830	-2411
E8	11	-14225	-10563	-5711	-2407
E9	11	-11773	-8442	-3590	-62
E10	11	-15006	-11437	-6367	-3220
E11	11	-15821	-12043	-6560	-3089
E12	11	-15147	-11559	-6443	-3342
F1	11	-14667	-11207	-5742	-2182
F2	11	-15888	-12032	-5935	-2004
F3	11	-14301	-10869	-5279	-1600
F4	11	-12422	-9258	-4390	-862
F5	11	-13713	-10455	-5399	-1964
F6	11	-14434	-10724	-5499	-1909
F7	11	-14297	-10394	-5335	-1829
F8	11	-14573	-10886	-5381	-1775
F9	11	-14681	-11037	-5379	-1680
F10	11	-15346	-11498	-5691	-2106
F11	11	-16132	-12181	-6408	-2764
F12	11	-14374	-10884	-5632	-2269
G1	11	-12771	-9755	-4848	-1408
G2	11	-15075	-11356	-5795	-1988
G3	11	-13018	-9758	-4348	-559
G4	11	-12732	-9650	-4706	-1243
G5	11	-14351	-10578	-5245	-1478
G6	11	-16527	-12052	-6429	-2613
G7	11	-15369	-11311	-4865	-622
G8	11	-14055	-10440	-4696	-691
G9	11	-14967	-11324	-6265	-2930
G10	11	-16309	-12448	-11593	-10722
G11	11	-16227	-12406	-11589	-10620
G12	11	-10439	-7635	-6906	-5414
H1	11	-10321	-7861	-3689	-569
H2	11	-11000	-8328	-3984	-774
H3	11	-11968	-9172	-4614	-1307
H4	11	-11380	-8707	-4354	-1210
H5	11	-12931	-9620	-5021	-1657
H6	11	-12664	-9141	-3991	-237
H7	11	-13520	-9901	-5088	-1497
H8	11	-11765	-8543	-3698	-7
H9	11	-11249	-8600	-3658	-315
H10	11	-4674	-3176	-3956	-3127
H11	11	-15559	-12039	-11204	-10318
H12	11	-10055	-7891	-7762	-7095
A1	12	-10659	-8111	-4195	-1226
A2	12	-11320	-8691	-4594	-1610
A3	12	-9342	-6592	-2374	1271
A4	12	-10031	-7502	-3687	-615
A5	12	-10148	-7693	-3969	-1140
A6	12	-11106	-8134	-4026	-783
A7	12	-13542	-10152	-5324	-2092
A8	12	-13124	-9608	-5054	-1889
A9	12	-10699	-7652	-3057	447
A10	12	-14867	-11218	-6847	-3959
A11	12	-13417	-9933	-4983	-1549
A12	12	-13587	-10433	-6067	-3294
B1	12	18240	11331	6174	5344
B2	12	19734	12459	6466	5344
B3	12	19690	12503	6321	4990
B4	12	16507	10484	4756	3675
B5	12	15805	9900	4727	3585
B6	12	17868	11213	5329	4018
B7	12	-15751	-11599	-6727	-3541
B8	12	-13589	-10199	-5432	-2239
B9	12	-12812	-9663	-5063	-1997
B10	12	-16014	-11943	-6682	-3209
B11	12	-16147	-12200	-6913	-3567
B12	12	-13644	-10475	-5289	-2053
C1	12	25954	15811	7599	5234
C2	12	28484	17826	8651	6116
C3	12	29718	18876	9591	6923
C4	12	29274	18566	9374	6600
C5	12	26357	16936	8548	6357
C6	12	21770	13639	6065	3845
C7	12	-14606	-10941	-6148	-2979
C8	12	-14821	-11074	-6457	-3447
C9	12	-13291	-10164	-5490	-2512
C10	12	-15396	-11691	-6794	-3667
C11	12	-16627	-12482	-7066	-3612
C12	12	-13744	-10541	-5672	-2605
D1	12	-13519	-10333	-5876	-2829
D2	12	-14853	-11202	-6064	-2744
D3	12	-12783	-9644	-5172	-2030
D4	12	-12078	-9265	-4974	-2038
D5	12	-12695	-9670	-5431	-2546
D6	12	-12300	-9079	-4618	-1497
D7	12	-13644	-10111	-5598	-2558
D8	12	-13184	-9781	-5241	-2081
D9	12	-11319	-8286	-3757	-402
D10	12	-13986	-10597	-5603	-2336
D11	12	-15826	-11923	-6268	-2665
D12	12	-14108	-10759	-5465	-2061
E1	12	-14463	-11075	-6193	-3039
E2	12	-14243	-10618	-5244	-1568
E3	12	-14717	-11221	-6081	-2687
E4	12	-13200	-9999	-5286	-1988
E5	12	-12950	-9720	-4939	-1603
E6	12	-13892	-10453	-5679	-2392
E7	12	-14562	-10776	-5819	-2396
E8	12	-14166	-10542	-5656	-2347
E9	12	-11705	-8395	-3561	-11
E10	12	-14964	-11431	-6333	-3171
E11	12	-15793	-12042	-6528	-3081
E12	12	-15105	-11568	-6415	-3306
F1	12	-14619	-11183	-5705	-2161
F2	12	-15850	-12001	-5887	-1988
F3	12	-14276	-10862	-5242	-1569
F4	12	-12400	-9253	-4395	-857
F5	12	-13667	-10445	-5344	-1870
F6	12	-14405	-10708	-5471	-1854
F7	12	-14289	-10375	-5332	-1802
F8	12	-14562	-10855	-5340	-1736
F9	12	-14659	-11042	-5325	-1656
F10	12	-15327	-11481	-5699	-2085
F11	12	-16112	-12164	-6406	-2737
F12	12	-14350	-10887	-5598	-2203
G1	12	-12740	-9718	-4837	-1430
G2	12	-14995	-11327	-5757	-1948
G3	12	-12982	-9733	-4376	-596
G4	12	-12682	-9621	-4637	-1213
G5	12	-14293	-10538	-5228	-1438
G6	12	-16498	-12003	-6396	-2582
G7	12	-15315	-11255	-4833	-583
G8	12	-13996	-10409	-4650	-681
G9	12	-14953	-11299	-6274	-2918
G10	12	-16301	-12433	-11569	-10689
G11	12	-16218	-12411	-11594	-10620
G12	12	-10346	-7566	-6842	-5348
H1	12	-10225	-7763	-3684	-536
H2	12	-10921	-8266	-3945	-730
H3	12	-11912	-9123	-4575	-1308
H4	12	-11304	-8673	-4311	-1189
H5	12	-12863	-9522	-4931	-1579
H6	12	-12599	-9077	-3961	-193
H7	12	-13482	-9872	-5034	-1469
H8	12	-11693	-8494	-3628	55
H9	12	-11215	-8581	-3636	-283
H10	12	-4500	-3019	-3794	-2984
H11	12	-15548	-12022	-11185	-10333
H12	12	-9949	-7816	-7703	-7011
A1	13	-10619	-8091	-4171	-1230
A2	13	-11273	-8672	-4570	-1577
A3	13	-9257	-6531	-2309	1337
A4	13	-10005	-7479	-3681	-582
A5	13	-10100	-7666	-3973	-1141
A6	13	-11060	-8091	-3992	-749
A7	13	-13483	-10121	-5273	-2052
A8	13	-13109	-9587	-5031	-1886
A9	13	-10579	-7557	-2981	520
A10	13	-14834	-11206	-6820	-3931
A11	13	-13408	-9878	-4949	-1525
A12	13	-13562	-10409	-6054	-3261
B1	13	18591	11540	6254	5396
B2	13	20166	12746	6617	5438
B3	13	19981	12678	6379	4994
B4	13	16904	10720	4887	3752
B5	13	16189	10175	4858	3690
B6	13	18226	11440	5432	4074
B7	13	-15739	-11613	-6739	-3559
B8	13	-13574	-10200	-5437	-2247
B9	13	-12778	-9632	-5019	-1942
B10	13	-16002	-11952	-6681	-3214
B11	13	-16117	-12169	-6849	-3504
B12	13	-13618	-10458	-5264	-2027
C1	13	26143	15939	7638	5276
C2	13	28659	17935	8652	6143
C3	13	30186	19196	9765	7065
C4	13	29451	18655	9412	6642
C5	13	26779	17230	8731	6506
C6	13	21888	13688	6084	3848
C7	13	-14579	-10918	-6122	-2977
C8	13	-14794	-11049	-6456	-3413
C9	13	-13283	-10167	-5483	-2490
C10	13	-15393	-11695	-6810	-3677
C11	13	-16625	-12471	-7035	-3568
C12	13	-13717	-10495	-5655	-2570
D1	13	-13488	-10282	-5851	-2805
D2	13	-14830	-11168	-6051	-2736
D3	13	-12717	-9639	-5124	-1981
D4	13	-12061	-9240	-4946	-2038
D5	13	-12701	-9706	-5462	-2546
D6	13	-12314	-9064	-4614	-1476
D7	13	-13617	-10117	-5594	-2532
D8	13	-13153	-9792	-5223	-2092
D9	13	-11268	-8231	-3725	-366
D10	13	-14000	-10599	-5638	-2360
D11	13	-15819	-11896	-6241	-2655
D12	13	-14071	-10742	-5441	-2008
E1	13	-14479	-11066	-6265	-3154
E2	13	-14221	-10602	-5205	-1519
E3	13	-14700	-11206	-6087	-2686
E4	13	-13204	-10003	-5308	-1978
E5	13	-12956	-9737	-4946	-1613
E6	13	-13856	-10441	-5691	-2370
E7	13	-14529	-10764	-5807	-2388
E8	13	-14170	-10537	-5668	-2350
E9	13	-11668	-8327	-3483	68
E10	13	-14947	-11430	-6343	-3182
E11	13	-15811	-12047	-6550	-3093
E12	13	-15134	-11558	-6414	-3289
F1	13	-14621	-11179	-5744	-2202
F2	13	-15847	-11995	-5875	-1950
F3	13	-14295	-10874	-5289	-1642
F4	13	-12396	-9234	-4391	-865
F5	13	-13654	-10434	-5342	-1894
F6	13	-14404	-10696	-5465	-1840
F7	13	-14252	-10362	-5315	-1790
F8	13	-14564	-10868	-5347	-1711
F9	13	-14667	-11028	-5338	-1679
F10	13	-15311	-11473	-5694	-2059
F11	13	-16115	-12180	-6415	-2750
F12	13	-14336	-10879	-5623	-2221
G1	13	-12650	-9665	-4805	-1403
G2	13	-14952	-11277	-5758	-1945
G3	13	-12899	-9674	-4307	-522
G4	13	-12631	-9577	-4619	-1197
G5	13	-14241	-10517	-5205	-1471
G6	13	-16409	-11957	-6363	-2558
G7	13	-15245	-11226	-4827	-590
G8	13	-13968	-10376	-4646	-664
G9	13	-14906	-11270	-6240	-2908
G10	13	-16280	-12423	-11596	-10692
G11	13	-16207	-12412	-11584	-10627
G12	13	-10265	-7502	-6809	-5270
H1	13	-10089	-7683	-3584	-478
H2	13	-10813	-8200	-3893	-704
H3	13	-11807	-9050	-4537	-1255
H4	13	-11261	-8632	-4307	-1183
H5	13	-12789	-9500	-4915	-1556
H6	13	-12525	-9013	-3924	-156
H7	13	-13427	-9825	-5043	-1431
H8	13	-11638	-8439	-3568	84
H9	13	-11201	-8555	-3627	-285
H10	13	-4330	-2865	-3682	-2864
H11	13	-15520	-11996	-11177	-10309
H12	13	-9834	-7723	-7615	-6946
A1	14	-10581	-8057	-4174	-1237
A2	14	-11287	-8653	-4584	-1601
A3	14	-9219	-6477	-2257	1364
A4	14	-9970	-7436	-3636	-551
A5	14	-10070	-7623	-3947	-1108
A6	14	-10988	-8042	-3956	-739
A7	14	-13449	-10067	-5259	-2039
A8	14	-13031	-9523	-5012	-1844
A9	14	-10479	-7462	-2925	585
A10	14	-14834	-11187	-6820	-3944
A11	14	-13348	-9816	-4918	-1472
A12	14	-13537	-10385	-6049	-3270
B1	14	18798	11688	6312	5410
B2	14	20466	12926	6698	5491
B3	14	20430	12976	6544	5118
B4	14	17307	10990	5012	3849
B5	14	16389	10278	4880	3661
B6	14	18614	11676	5556	4141
B7	14	-15698	-11574	-6694	-3512
B8	14	-13581	-10198	-5434	-2261
B9	14	-12734	-9600	-5003	-1965
B10	14	-15993	-11953	-6673	-3211
B11	14	-16134	-12199	-6907	-3550
B12	14	-13588	-10445	-5289	-2042
C1	14	26091	15898	7609	5261
C2	14	28701	17923	8622	6131
C3	14	30522	19381	9908	7157
C4	14	29648	18781	9487	6670
C5	14	26666	17142	8636	6413
C6	14	22015	13771	6115	3837
C7	14	-14549	-10915	-6136	-2954
C8	14	-14785	-11015	-6448	-3418
C9	14	-13264	-10134	-5475	-2474
C10	14	-15393	-11678	-6817	-3693
C11	14	-16636	-12496	-7088	-3635
C12	14	-13691	-10490	-5628	-2531
D1	14	-13463	-10283	-5865	-2832
D2	14	-14841	-11171	-6060	-2776
D3	14	-12744	-9608	-5146	-1993
D4	14	-12050	-9253	-4964	-2041
D5	14	-12683	-9665	-5435	-2548
D6	14	-12303	-9051	-4628	-1507
D7	14	-13609	-10113	-5562	-2476
D8	14	-13142	-9790	-5224	-2099
D9	14	-11244	-8202	-3682	-347
D10	14	-13990	-10606	-5612	-2336
D11	14	-15816	-11898	-6296	-2705
D12	14	-14075	-10730	-5413	-1991
E1	14	-14448	-11057	-6245	-3149
E2	14	-14217	-10613	-5209	-1481
E3	14	-14714	-11201	-6052	-2686
E4	14	-13225	-10000	-5328	-2013
E5	14	-12946	-9726	-4939	-1585
E6	14	-13869	-10425	-5679	-2360
E7	14	-14525	-10736	-5765	-2304
E8	14	-14167	-10556	-5674	-2348
E9	14	-11610	-8292	-3442	119
E10	14	-14953	-11412	-6332	-3170
E11	14	-15803	-12032	-6544	-3061
E12	14	-15106	-11543	-6378	-3294
F1	14	-14596	-11176	-5714	-2177
F2	14	-15819	-11962	-5856	-1922
F3	14	-14293	-10887	-5276	-1625
F4	14	-12402	-9243	-4417	-882
F5	14	-13677	-10438	-5351	-1929
F6	14	-14436	-10726	-5486	-1882
F7	14	-14268	-10353	-5310	-1785
F8	14	-14549	-10840	-5350	-1730
F9	14	-14663	-11017	-5330	-1675
F10	14	-15325	-11487	-5655	-2074
F11	14	-16124	-12162	-6408	-2752
F12	14	-14336	-10879	-5595	-2203
G1	14	-12548	-9609	-4768	-1371
G2	14	-14854	-11210	-5717	-1929
G3	14	-12787	-9613	-4292	-524
G4	14	-12520	-9508	-4578	-1124
G5	14	-14166	-10456	-5197	-1465
G6	14	-16298	-11902	-6334	-2546
G7	14	-15190	-11186	-4843	-651
G8	14	-13886	-10333	-4626	-679
G9	14	-14868	-11239	-6254	-2938
G10	14	-16247	-12373	-11564	-10671
G11	14	-16206	-12402	-11590	-10627
G12	14	-10196	-7472	-6790	-5273
H1	14	-9901	-7528	-3508	-406
H2	14	-10644	-8070	-3839	-692
H3	14	-11618	-8929	-4485	-1204
H4	14	-11173	-8588	-4276	-1144
H5	14	-12688	-9415	-4870	-1519
H6	14	-12414	-8953	-3870	-112
H7	14	-13440	-9821	-5059	-1462
H8	14	-11603	-8398	-3536	123
H9	14	-11177	-8551	-3638	-279
H10	14	-4116	-2701	-3532	-2715
H11	14	-15525	-11979	-11166	-10293
H12	14	-9743	-7641	-7589	-6912
A1	15	-10534	-8006	-4127	-1170
A2	15	-11237	-8607	-4553	-1549
A3	15	-9123	-6418	-2216	1427
A4	15	-9884	-7379	-3613	-541
A5	15	-9973	-7540	-3883	-1068
A6	15	-10896	-7941	-3890	-690
A7	15	-13363	-10002	-5228	-1992
A8	15	-12947	-9462	-4968	-1796
A9	15	-10354	-7356	-2842	670
A10	15	-14798	-11179	-6796	-3910
A11	15	-13279	-9750	-4854	-1417
A12	15	-13508	-10341	-6022	-3240
B1	15	19288	12031	6512	5542
B2	15	20913	13187	6813	5541
B3	15	20875	13258	6665	5196
B4	15	17723	11281	5147	3938
B5	15	16794	10526	5002	3745
B6	15	19075	11964	5705	4257
B7	15	-15655	-11544	-6704	-3512
B8	15	-13517	-10164	-5403	-2227
B9	15	-12673	-9533	-4957	-1887
B10	15	-15965	-11921	-6666	-3186
B11	15	-16124	-12178	-6870	-3522
B12	15	-13565	-10416	-5233	-1987
C1	15	26608	16256	7801	5380
C2	15	29068	18172	8764	6223
C3	15	30753	19532	9983	7201
C4	15	29840	18884	9507	6691
C5	15	26890	17256	8696	6463
C6	15	22173	13872	6153	3894
C7	15	-14516	-10874	-6090	-2927
C8	15	-14717	-10967	-6389	-3371
C9	15	-13214	-10088	-5443	-2442
C10	15	-15387	-11677	-6797	-3669
C11	15	-16636	-12484	-7063	-3619
C12	15	-13670	-10465	-5618	-2532
D1	15	-13419	-10227	-5816	-2767
D2	15	-14810	-11113	-6039	-2726
D3	15	-12684	-9595	-5105	-1959
D4	15	-12035	-9233	-4970	-2048
D5	15	-12634	-9626	-5416	-2544
D6	15	-12242	-9043	-4628	-1499
D7	15	-13582	-10084	-5553	-2504
D8	15	-13144	-9756	-5213	-2102
D9	15	-11212	-8171	-3672	-323
D10	15	-13956	-10581	-5590	-2333
D11	15	-15814	-11908	-6255	-2688
D12	15	-14037	-10719	-5409	-1997
E1	15	-14454	-11042	-6220	-3128
E2	15	-14200	-10583	-5194	-1513
E3	15	-14712	-11196	-6060	-2652
E4	15	-13186	-9976	-5276	-1950
E5	15	-12922	-9684	-4902	-1582
E6	15	-13827	-10378	-5610	-2335
E7	15	-14526	-10743	-5807	-2353
E8	15	-14140	-10531	-5651	-2353
E9	15	-11545	-8226	-3406	187
E10	15	-14934	-11407	-6330	-3191
E11	15	-15811	-12029	-6525	-3088
E12	15	-15104	-11526	-6405	-3266
F1	15	-14615	-11154	-5711	-2165
F2	15	-15814	-11958	-5841	-1892
F3	15	-14282	-10862	-5252	-1606
F4	15	-12373	-9205	-4335	-798
F5	15	-13649	-10407	-5346	-1876
F6	15	-14378	-10718	-5460	-1875
F7	15	-14258	-10337	-5301	-1765
F8	15	-14530	-10840	-5326	-1722
F9	15	-14648	-11023	-5345	-1688
F10	15	-15330	-11455	-5673	-2054
F11	15	-16121	-12165	-6420	-2764
F12	15	-14331	-10858	-5608	-2204
G1	15	-12316	-9448	-4622	-1258
G2	15	-14623	-11072	-5650	-1910
G3	15	-12550	-9465	-4181	-452
G4	15	-12329	-9378	-4501	-1080
G5	15	-13958	-10325	-5120	-1397
G6	15	-16116	-11746	-6254	-2501
G7	15	-14974	-11031	-4720	-522
G8	15	-13709	-10191	-4580	-658
G9	15	-14703	-11142	-6183	-2875
G10	15	-16249	-12383	-11544	-10662
G11	15	-16203	-12382	-11572	-10595
G12	15	-10159	-7436	-6744	-5230
H1	15	-9531	-7271	-3369	-301
H2	15	-10301	-7832	-3727	-617
H3	15	-11317	-8687	-4332	-1140
H4	15	-10975	-8436	-4189	-1095
H5	15	-12497	-9274	-4758	-1454
H6	15	-12193	-8772	-3757	-38
H7	15	-13368	-9793	-4990	-1379
H8	15	-11510	-8343	-3491	182
H9	15	-11157	-8533	-3612	-255
H10	15	-3945	-2551	-3425	-2611
H11	15	-15503	-11981	-11144	-10293
H12	15	-9663	-7579	-7522	-6860
A1	16	-10462	-7968	-4101	-1158
A2	16	-11185	-8587	-4513	-1518
A3	16	-9070	-6360	-2208	1434
A4	16	-9805	-7301	-3581	-514
A5	16	-9828	-7471	-3835	-1021
A6	16	-10767	-7846	-3847	-646
A7	16	-13241	-9937	-5173	-1954
A8	16	-12817	-9360	-4901	-1754
A9	16	-10170	-7239	-2736	719
A10	16	-14762	-11155	-6772	-3915
A11	16	-13187	-9706	-4807	-1370
A12	16	-13459	-10323	-6000	-3244
B1	16	19583	12233	6564	5549
B2	16	21279	13473	6960	5658
B3	16	21182	13467	6751	5231
B4	16	17966	11428	5215	3945
B5	16	17109	10723	5118	3829
B6	16	19274	12093	5736	4241
B7	16	-15615	-11510	-6673	-3490
B8	16	-13449	-10104	-5375	-2216
B9	16	-12547	-9457	-4866	-1774
B10	16	-15956	-11893	-6626	-3170
B11	16	-16116	-12171	-6834	-3467
B12	16	-13526	-10390	-5224	-2003
C1	16	26358	16025	7652	5255
C2	16	29234	18243	8800	6246
C3	16	30868	19611	9978	7201
C4	16	30082	19038	9597	6761
C5	16	27020	17347	8747	6495
C6	16	22347	13961	6190	3906
C7	16	-14441	-10840	-6084	-2938
C8	16	-14648	-10916	-6364	-3360
C9	16	-13137	-10056	-5422	-2433
C10	16	-15378	-11687	-6790	-3674
C11	16	-16598	-12491	-7022	-3563
C12	16	-13633	-10450	-5588	-2500
D1	16	-13419	-10240	-5851	-2806
D2	16	-14753	-11089	-5999	-2692
D3	16	-12654	-9557	-5065	-1882
D4	16	-11996	-9201	-4927	-1976
D5	16	-12615	-9622	-5410	-2512
D6	16	-12212	-9019	-4594	-1452
D7	16	-13541	-10046	-5488	-2431
D8	16	-13116	-9734	-5202	-2057
D9	16	-11173	-8144	-3672	-326
D10	16	-13950	-10590	-5628	-2350
D11	16	-15757	-11864	-6219	-2631
D12	16	-14028	-10698	-5413	-2002
E1	16	-14409	-11021	-6225	-3140
E2	16	-14177	-10556	-5188	-1452
E3	16	-14709	-11167	-6060	-2667
E4	16	-13166	-9963	-5273	-1959
E5	16	-12885	-9680	-4885	-1535
E6	16	-13790	-10373	-5609	-2297
E7	16	-14502	-10712	-5738	-2302
E8	16	-14110	-10506	-5626	-2328
E9	16	-11487	-8173	-3335	234
E10	16	-14924	-11418	-6318	-3171
E11	16	-15782	-12025	-6552	-3073
E12	16	-15066	-11498	-6369	-3264
F1	16	-14565	-11158	-5721	-2177
F2	16	-15803	-11931	-5859	-1907
F3	16	-14280	-10864	-5297	-1639
F4	16	-12349	-9188	-4326	-791
F5	16	-13649	-10408	-5334	-1873
F6	16	-14389	-10706	-5484	-1850
F7	16	-14236	-10333	-5295	-1765
F8	16	-14535	-10858	-5293	-1685
F9	16	-14643	-11021	-5317	-1639
F10	16	-15311	-11457	-5651	-2053
F11	16	-16111	-12156	-6410	-2748
F12	16	-14322	-10844	-5575	-2167
G1	16	-12007	-9236	-4563	-1237
G2	16	-14248	-10813	-5513	-1804
G3	16	-12170	-9177	-4047	-362
G4	16	-12008	-9161	-4397	-1033
G5	16	-13615	-10091	-5012	-1327
G6	16	-15746	-11498	-6138	-2445
G7	16	-14648	-10830	-4666	-536
G8	16	-13406	-9983	-4478	-570
G9	16	-14461	-10990	-6148	-2907
G10	16	-16238	-12356	-11520	-10652
G11	16	-16187	-12374	-11547	-10602
G12	16	-10094	-7373	-6672	-5183
H1	16	-8937	-6868	-3174	-199
H2	16	-9715	-7396	-3527	-464
H3	16	-10706	-8285	-4155	-1016
H4	16	-10719	-8235	-4059	-1029
H5	16	-12191	-9047	-4667	-1376
H6	16	-11839	-8545	-3674	20
H7	16	-13387	-9782	-4995	-1400
H8	16	-11461	-8280	-3427	231
H9	16	-11162	-8525	-3637	-283
H10	16	-3762	-2401	-3288	-2483
H11	16	-15478	-11954	-11158	-10263
H12	16	-9591	-7509	-7443	-6802
A1	17	-10423	-7924	-4043	-1109
A2	17	-11160	-8546	-4481	-1483
A3	17	-9003	-6319	-2145	1483
A4	17	-9622	-7188	-3520	-510
A5	17	-9656	-7320	-3785	-987
A6	17	-10528	-7677	-3748	-572
A7	17	-12997	-9742	-5071	-1909
A8	17	-12595	-9188	-4804	-1691
A9	17	-9882	-7037	-2618	818
A10	17	-14767	-11133	-6765	-3899
A11	17	-13151	-9661	-4774	-1312
A12	17	-13403	-10292	-5974	-3202
B1	17	20012	12499	6764	5721
B2	17	21719	13722	7081	5720
B3	17	21743	13815	6941	5376
B4	17	18162	11539	5251	3957
B5	17	17337	10866	5149	3838
B6	17	19714	12378	5902	4355
B7	17	-15479	-11419	-6605	-3433
B8	17	-13330	-10025	-5348	-2208
B9	17	-12432	-9356	-4837	-1808
B10	17	-15943	-11897	-6639	-3157
B11	17	-16114	-12177	-6871	-3504
B12	17	-13522	-10385	-5200	-1982
C1	17	26751	16262	7786	5337
C2	17	29417	18354	8840	6252
C3	17	30985	19631	10019	7191
C4	17	30274	19135	9670	6804
C5	17	27114	17378	8745	6497
C6	17	22411	13990	6214	3921
C7	17	-14325	-10770	-6062	-2929
C8	17	-14501	-10840	-6313	-3304
C9	17	-13040	-9968	-5404	-2408
C10	17	-15381	-11678	-6788	-3683
C11	17	-16614	-12492	-7056	-3600
C12	17	-13627	-10417	-5566	-2476
D1	17	-13393	-10223	-5827	-2827
D2	17	-14764	-11089	-6038	-2719
D3	17	-12643	-9559	-5081	-1928
D4	17	-11879	-9138	-4898	-1945
D5	17	-12562	-9583	-5408	-2511
D6	17	-12153	-8980	-4549	-1466
D7	17	-13511	-10035	-5487	-2413
D8	17	-13096	-9706	-5193	-2061
D9	17	-11105	-8088	-3612	-260
D10	17	-13957	-10581	-5611	-2363
D11	17	-15767	-11884	-6236	-2634
D12	17	-13990	-10691	-5351	-1945
E1	17	-14397	-10998	-6205	-3108
E2	17	-14177	-10562	-5193	-1477
E3	17	-14667	-11148	-6022	-2668
E4	17	-13085	-9878	-5192	-1846
E5	17	-12857	-9644	-4881	-1530
E6	17	-13746	-10357	-5592	-2289
E7	17	-14459	-10711	-5709	-2259
E8	17	-14106	-10505	-5651	-2330
E9	17	-11452	-8157	-3315	267
E10	17	-14908	-11411	-6303	-3168
E11	17	-15810	-12028	-6549	-3097
E12	17	-15039	-11524	-6379	-3262
F1	17	-14545	-11119	-5701	-2120
F2	17	-15780	-11926	-5810	-1872
F3	17	-14272	-10850	-5260	-1597
F4	17	-12337	-9141	-4303	-741
F5	17	-13629	-10407	-5319	-1870
F6	17	-14380	-10680	-5432	-1830
F7	17	-14234	-10326	-5289	-1738
F8	17	-14532	-10825	-5329	-1708
F9	17	-14643	-11009	-5330	-1671
F10	17	-15306	-11463	-5656	-2042
F11	17	-16113	-12172	-6422	-2745
F12	17	-14340	-10841	-5588	-2202
G1	17	-11321	-8767	-4320	-1099
G2	17	-13546	-10321	-5279	-1696
G3	17	-11460	-8698	-3821	-257
G4	17	-11389	-8733	-4207	-957
G5	17	-12966	-9647	-4794	-1231
G6	17	-15048	-11032	-5916	-2309
G7	17	-13981	-10393	-4467	-431
G8	17	-12821	-9605	-4277	-482
G9	17	-13985	-10678	-5975	-2806
G10	17	-16213	-12356	-11514	-10622
G11	17	-16187	-12354	-11551	-10604
G12	17	-10041	-7328	-6651	-5159
H1	17	-7848	-6143	-2745	57
H2	17	-8579	-6677	-3164	-262
H3	17	-9614	-7548	-3796	-802
H4	17	-10160	-7876	-3909	-933
H5	17	-11670	-8679	-4464	-1272
H6	17	-11217	-8123	-3437	149
H7	17	-13318	-9729	-4957	-1385
H8	17	-11411	-8215	-3386	255
H9	17	-11141	-8505	-3630	-299
H10	17	-3599	-2260	-3186	-2374
H11	17	-15478	-11951	-11119	-10259
H12	17	-9484	-7443	-7388	-6734
A1	18	-10361	-7875	-4037	-1114
A2	18	-11111	-8526	-4498	-1514
A3	18	-8908	-6234	-2088	1537
A4	18	-9262	-6943	-3394	-380
A5	18	-9290	-7073	-3635	-893
A6	18	-10141	-7433	-3616	-465
A7	18	-12529	-9447	-4911	-1824
A8	18	-12157	-8911	-4655	-1609
A9	18	-9385	-6668	-2447	956
A10	18	-14742	-11104	-6755	-3878
A11	18	-13081	-9623	-4724	-1259
A12	18	-13375	-10270	-5958	-3200
B1	18	20402	12694	6845	5744
B2	18	22048	13922	7184	5752
B3	18	22164	14087	7082	5465
B4	18	18563	11784	5401	4054
B5	18	17610	11022	5230	3860
B6	18	20076	12572	5973	4393
B7	18	-15257	-11255	-6557	-3432
B8	18	-13079	-9879	-5266	-2170
B9	18	-12138	-9164	-4724	-1735
B10	18	-15915	-11885	-6612	-3161
B11	18	-16098	-12162	-6876	-3519
B12	18	-13508	-10358	-5219	-1948
C1	18	26632	16216	7716	5264
C2	18	29733	18565	8986	6355
C3	18	31360	19897	10135	7297
C4	18	30453	19242	9689	6824
C5	18	27419	17561	8846	6565
C6	18	22487	14052	6239	3933
C7	18	-14082	-10582	-5950	-2856
C8	18	-14277	-10682	-6240	-3289
C9	18	-12776	-9819	-5327	-2380
C10	18	-15335	-11646	-6774	-3644
C11	18	-16612	-12494	-7059	-3620
C12	18	-13563	-10405	-5555	-2467
D1	18	-13337	-10176	-5840	-2806
D2	18	-14689	-11064	-5993	-2688
D3	18	-12644	-9555	-5074	-1928
D4	18	-11804	-9077	-4870	-1947
D5	18	-12417	-9465	-5314	-2418
D6	18	-12060	-8928	-4554	-1459
D7	18	-13500	-10011	-5501	-2435
D8	18	-13052	-9728	-5215	-2094
D9	18	-11038	-8040	-3599	-277
D10	18	-13939	-10570	-5605	-2337
D11	18	-15747	-11863	-6267	-2668
D12	18	-13964	-10660	-5375	-1958
E1	18	-14379	-10996	-6198	-3116
E2	18	-14145	-10559	-5164	-1490
E3	18	-14666	-11137	-6015	-2619
E4	18	-13049	-9856	-5178	-1855
E5	18	-12795	-9613	-4854	-1491
E6	18	-13686	-10299	-5576	-2263
E7	18	-14457	-10712	-5764	-2357
E8	18	-14095	-10480	-5660	-2343
E9	18	-11407	-8104	-3278	303
E10	18	-14919	-11419	-6334	-3192
E11	18	-15773	-12030	-6553	-3071
E12	18	-15051	-11512	-6366	-3261
F1	18	-14548	-11119	-5675	-2099
F2	18	-15764	-11929	-5804	-1876
F3	18	-14264	-10846	-5272	-1602
F4	18	-12324	-9149	-4304	-757
F5	18	-13628	-10409	-5338	-1875
F6	18	-14381	-10681	-5443	-1826
F7	18	-14223	-10332	-5278	-1720
F8	18	-14516	-10841	-5292	-1674
F9	18	-14650	-11033	-5332	-1639
F10	18	-15286	-11449	-5667	-2066
F11	18	-16120	-12175	-6409	-2751
F12	18	-14314	-10847	-5558	-2142
G1	18	-10083	-7942	-3895	-825
G2	18	-12213	-9436	-4866	-1457
G3	18	-10119	-7767	-3359	53
G4	18	-10196	-7930	-3824	-718
G5	18	-11712	-8803	-4381	-946
G6	18	-13734	-10175	-5467	-2072
G7	18	-12721	-9544	-3980	-145
G8	18	-11696	-8870	-3934	-288
G9	18	-13075	-10066	-5677	-2642
G10	18	-16206	-12342	-11516	-10615
G11	18	-16196	-12367	-11571	-10597
G12	18	-9988	-7278	-6607	-5106
H1	18	-5887	-4803	-2102	440
H2	18	-6558	-5306	-2487	97
H3	18	-7639	-6238	-3163	-452
H4	18	-9183	-7200	-3576	-743
H5	18	-10659	-7993	-4125	-1097
H6	18	-10039	-7344	-3015	382
H7	18	-13255	-9682	-4898	-1285
H8	18	-11324	-8165	-3355	293
H9	18	-11083	-8485	-3613	-261
H10	18	-3483	-2133	-3071	-2284
H11	18	-15480	-11940	-11133	-10263
H12	18	-9426	-7379	-7362	-6691
A1	19	-10284	-7814	-3987	-1059
A2	19	-11083	-8488	-4454	-1449
A3	19	-8826	-6160	-2054	1572
A4	19	-8662	-6547	-3184	-282
A5	19	-8648	-6663	-3437	-774
A6	19	-9467	-6970	-3355	-335
A7	19	-11671	-8877	-4610	-1626
A8	19	-11376	-8402	-4400	-1453
A9	19	-8514	-6092	-2126	1133
A10	19	-14692	-11088	-6761	-3869
A11	19	-13026	-9557	-4684	-1244
A12	19	-13350	-10240	-5954	-3186
B1	19	20627	12888	6956	5850
B2	19	22371	14098	7277	5831
B3	19	22488	14281	7168	5515
B4	19	18812	11940	5451	4079
B5	19	17927	11231	5329	3953
B6	19	20375	12757	6054	4444
B7	19	-14783	-10971	-6397	-3333
B8	19	-12597	-9533	-5109	-2084
B9	19	-11625	-8850	-4565	-1625
B10	19	-15925	-11863	-6620	-3152
B11	19	-16085	-12179	-6834	-3450
B12	19	-13449	-10355	-5213	-1984
C1	19	26981	16422	7856	5372
C2	19	29924	18666	9040	6399
C3	19	31469	19937	10149	7320
C4	19	30570	19315	9737	6848
C5	19	27504	17619	8882	6598
C6	19	22613	14122	6272	3942
C7	19	-13653	-10304	-5830	-2783
C8	19	-13840	-10382	-6075	-3187
C9	19	-12303	-9517	-5149	-2273
C10	19	-15369	-11653	-6797	-3652
C11	19	-16604	-12495	-7052	-3571
C12	19	-13570	-10390	-5555	-2451
D1	19	-13320	-10164	-5780	-2745
D2	19	-14665	-11028	-5991	-2670
D3	19	-12609	-9540	-5074	-1904
D4	19	-11573	-8931	-4767	-1911
D5	19	-12237	-9360	-5284	-2447
D6	19	-11866	-8788	-4491	-1424
D7	19	-13381	-9933	-5433	-2349
D8	19	-12967	-9626	-5164	-2044
D9	19	-10900	-7943	-3512	-215
D10	19	-13917	-10562	-5569	-2323
D11	19	-15709	-11840	-6184	-2586
D12	19	-13930	-10630	-5336	-1927
E1	19	-14326	-10954	-6164	-3065
E2	19	-14121	-10553	-5211	-1518
E3	19	-14621	-11133	-5974	-2574
E4	19	-12926	-9806	-5135	-1819
E5	19	-12697	-9505	-4812	-1466
E6	19	-13563	-10224	-5500	-2228
E7	19	-14408	-10669	-5697	-2287
E8	19	-14043	-10475	-5632	-2343
E9	19	-11323	-8021	-3204	362
E10	19	-14909	-11400	-6298	-3157
E11	19	-15781	-12022	-6566	-3097
E12	19	-15026	-11517	-6366	-3253
F1	19	-14543	-11122	-5643	-2100
F2	19	-15758	-11920	-5819	-1882
F3	19	-14262	-10856	-5220	-1578
F4	19	-12300	-9118	-4279	-718
F5	19	-13600	-10397	-5309	-1836
F6	19	-14377	-10666	-5432	-1802
F7	19	-14235	-10315	-5266	-1724
F8	19	-14517	-10837	-5304	-1681
F9	19	-14642	-11030	-5353	-1668
F10	19	-15291	-11459	-5657	-2060
F11	19	-16125	-12164	-6442	-2759
F12	19	-14307	-10839	-5581	-2180
G1	19	-7979	-6567	-3208	-442
G2	19	-9851	-7851	-4090	-1021
G3	19	-7792	-6227	-2577	482
G4	19	-8141	-6522	-3136	-357
G5	19	-9508	-7320	-3632	-547
G6	19	-11433	-8625	-4718	-1636
G7	19	-10550	-8137	-3337	175
G8	19	-9705	-7534	-3250	69
G9	19	-11413	-8979	-5106	-2284
G10	19	-16192	-12339	-11494	-10622
G11	19	-16155	-12367	-11551	-10592
G12	19	-9905	-7231	-6559	-5044
H1	19	-2654	-2649	-1070	1012
H2	19	-3135	-3009	-1368	696
H3	19	-4320	-4007	-2051	159
H4	19	-7457	-6023	-3008	-393
H5	19	-8845	-6765	-3493	-707
H6	19	-7943	-5927	-2312	796
H7	19	-13196	-9635	-4879	-1301
H8	19	-11244	-8090	-3290	348
H9	19	-10991	-8390	-3529	-178
H10	19	-3346	-2022	-2966	-2175
H11	19	-15461	-11933	-11105	-10225
H12	19	-9340	-7303	-7286	-6646
A1	20	-10214	-7753	-3963	-1029
A2	20	-10980	-8425	-4435	-1429
A3	20	-8744	-6087	-2025	1602
A4	20	-7515	-5775	-2766	-33
A5	20	-7556	-5914	-3061	-579
A6	20	-8262	-6173	-2951	-112
A7	20	-10087	-7789	-4096	-1357
A8	20	-9908	-7383	-3887	-1171
A9	20	-6887	-5006	-1541	1506
A10	20	-14675	-11065	-6725	-3865
A11	20	-12953	-9488	-4645	-1159
A12	20	-13291	-10234	-5926	-3156
B1	20	20778	12981	6938	5823
B2	20	22650	14306	7358	5848
B3	20	22749	14441	7253	5533
B4	20	19293	12267	5636	4217
B5	20	18173	11387	5393	3973
B6	20	20695	12946	6173	4490
B7	20	-13858	-10372	-6086	-3144
B8	20	-11681	-8954	-4816	-1911
B9	20	-10682	-8200	-4231	-1454
B10	20	-15869	-11841	-6588	-3154
B11	20	-16093	-12152	-6891	-3530
B12	20	-13445	-10309	-5170	-1922
C1	20	27082	16473	7827	5359
C2	20	30037	18741	9045	6394
C3	20	31367	19866	10079	7253
C4	20	30771	19443	9798	6883
C5	20	27610	17681	8891	6596
C6	20	22731	14186	6277	3953
C7	20	-12810	-9736	-5512	-2610
C8	20	-13043	-9844	-5807	-3068
C9	20	-11429	-8931	-4881	-2111
C10	20	-15341	-11646	-6768	-3643
C11	20	-16599	-12472	-7055	-3570
C12	20	-13532	-10346	-5534	-2423
D1	20	-13223	-10083	-5737	-2704
D2	20	-14628	-11006	-5980	-2665
D3	20	-12574	-9495	-5073	-1919
D4	20	-11187	-8659	-4666	-1850
D5	20	-11862	-9117	-5143	-2361
D6	20	-11490	-8532	-4366	-1343
D7	20	-13262	-9835	-5426	-2349
D8	20	-12820	-9520	-5110	-2020
D9	20	-10679	-7777	-3389	-102
D10	20	-13881	-10523	-5558	-2292
D11	20	-15676	-11816	-6178	-2611
D12	20	-13868	-10614	-5320	-1925
E1	20	-14278	-10937	-6146	-3039
E2	20	-14093	-10512	-5183	-1479
E3	20	-14622	-11127	-5994	-2599
E4	20	-12796	-9682	-5100	-1828
E5	20	-12501	-9417	-4757	-1469
E6	20	-13385	-10103	-5474	-2218
E7	20	-14348	-10634	-5703	-2298
E8	20	-13968	-10422	-5617	-2335
E9	20	-11184	-7950	-3157	430
E10	20	-14871	-11402	-6308	-3139
E11	20	-15744	-12025	-6550	-3059
E12	20	-14995	-11500	-6351	-3255
F1	20	-14516	-11096	-5627	-2070
F2	20	-15731	-11883	-5812	-1882
F3	20	-14248	-10846	-5235	-1541
F4	20	-12316	-9138	-4285	-728
F5	20	-13594	-10363	-5286	-1830
F6	20	-14368	-10668	-5435	-1787
F7	20	-14212	-10301	-5262	-1724
F8	20	-14497	-10819	-5280	-1654
F9	20	-14645	-11013	-5353	-1704
F10	20	-15292	-11442	-5658	-2048
F11	20	-16109	-12142	-6405	-2717
F12	20	-14295	-10827	-5554	-2156
G1	20	-4440	-4207	-2094	157
G2	20	-5832	-5185	-2774	-310
G3	20	-3949	-3646	-1345	1109
G4	20	-4465	-4052	-1878	422
G5	20	-5766	-4765	-2386	135
G6	20	-7486	-5980	-3371	-903
G7	20	-6742	-5599	-2030	933
G8	20	-6313	-5275	-2106	693
G9	20	-8555	-7079	-4141	-1775
G10	20	-16152	-12306	-11480	-10595
G11	20	-16149	-12350	-11543	-10591
G12	20	-9864	-7193	-6523	-5017
H1	20	2428	733	625	1947
H2	20	2207	536	329	1626
H3	20	802	-565	-374	1041
H4	20	-4449	-4026	-2014	110
H5	20	-5757	-4686	-2481	-137
H6	20	-4394	-3525	-1139	1433
H7	20	-13097	-9564	-4824	-1226
H8	20	-11111	-7996	-3263	390
H9	20	-10904	-8310	-3518	-170
H10	20	-3181	-1890	-2862	-2059
H11	20	-15447	-11931	-11085	-10228
H12	20	-9242	-7255	-7248	-6605
A1	21	-10069	-7642	-3876	-980
A2	21	-10851	-8338	-4370	-1390
A3	21	-8585	-6001	-1946	1657
A4	21	-5478	-4447	-2171	285
A5	21	-5485	-4554	-2365	-170
A6	21	-6078	-4726	-2240	309
A7	21	-7203	-5894	-3140	-817
A8	21	-7215	-5621	-2983	-674
A9	21	-3988	-3102	-558	2053
A10	21	-14620	-11024	-6688	-3838
A11	21	-12879	-9418	-4578	-1120
A12	21	-13243	-10168	-5893	-3146
B1	21	21122	13194	7087	5911
B2	21	23063	14536	7469	5935
B3	21	23122	14637	7324	5566
B4	21	19473	12345	5653	4162
B5	21	18636	11661	5559	4064
B6	21	21093	13197	6274	4582
B7	21	-12212	-9245	-5555	-2865
B8	21	-9936	-7771	-4236	-1598
B9	21	-8884	-7024	-3641	-1102
B10	21	-15845	-11815	-6588	-3116
B11	21	-16055	-12127	-6851	-3499
B12	21	-13408	-10324	-5133	-1904
C1	21	27683	16844	8097	5583
C2	21	30319	18911	9144	6458
C3	21	31336	19833	10037	7186
C4	21	30956	19544	9856	6908
C5	21	27623	17690	8899	6586
C6	21	22862	14246	6324	3993
C7	21	-11177	-8659	-4940	-2292
C8	21	-11522	-8802	-5294	-2746
C9	21	-9721	-7789	-4256	-1790
C10	21	-15339	-11624	-6779	-3652
C11	21	-16578	-12487	-7074	-3603
C12	21	-13501	-10332	-5467	-2406
D1	21	-13137	-10046	-5696	-2703
D2	21	-14551	-10931	-5916	-2637
D3	21	-12500	-9436	-5002	-1871
D4	21	-10352	-8104	-4353	-1629
D5	21	-11113	-8595	-4881	-2187
D6	21	-10731	-8042	-4099	-1189
D7	21	-12996	-9630	-5295	-2294
D8	21	-12498	-9317	-4997	-1956
D9	21	-10302	-7508	-3249	31
D10	21	-13818	-10503	-5551	-2280
D11	21	-15602	-11784	-6189	-2647
D12	21	-13826	-10564	-5299	-1925
E1	21	-14250	-10921	-6140	-3046
E2	21	-14053	-10480	-5161	-1474
E3	21	-14570	-11074	-5961	-2599
E4	21	-12365	-9405	-4906	-1676
E5	21	-12181	-9170	-4641	-1400
E6	21	-13012	-9844	-5320	-2106
E7	21	-14205	-10547	-5667	-2273
E8	21	-13783	-10298	-5532	-2269
E9	21	-11010	-7805	-3035	511
E10	21	-14840	-11365	-6301	-3147
E11	21	-15728	-11991	-6536	-3085
E12	21	-14953	-11442	-6324	-3236
F1	21	-14512	-11063	-5628	-2088
F2	21	-15714	-11880	-5803	-1869
F3	21	-14234	-10812	-5214	-1524
F4	21	-12246	-9076	-4204	-628
F5	21	-13560	-10361	-5233	-1750
F6	21	-14356	-10645	-5413	-1764
F7	21	-14210	-10292	-5247	-1718
F8	21	-14466	-10794	-5251	-1625
F9	21	-14617	-11021	-5364	-1691
F10	21	-15291	-11438	-5628	-2015
F11	21	-16096	-12186	-6414	-2724
F12	21	-14294	-10834	-5548	-2121
G1	21	1409	-373	-175	1225
[truncated: 13,079 more rows]
